# Supplementary material for: Variations in microbial community structure and functional gene expression in bio-treatment processes with odorous pollutants
Source: Sci Rep. 2019 Nov 28;9:17870. doi: 10.1038/s41598-019-54281-0 (PMC6883040; doi:10.1038/s41598-019-54281-0)
Supplement: Supplementary file 2 — Supplementary files [file 41598_2019_54281_MOESM2_ESM.xlsx]

## Sheet: Title page
Title: Variations in microbial community structure and functional gene expression in bio-treatment processes with odorous pollutants
Weidong Li 1, Shaoqin Cai 2,3, Jianguo Ni 4, Ying Liu 2, Chenjia Shen 2, Huayun Yang 1, Yuquan Chen 2, Jia Tao 2, Yunfeng Yu 2, Qi Liu 1,2,*
1 College of Qianjiang, Hangzhou Normal University, Hangzhou 310036, Zhejiang, People’s Republic of China;
2 College of Life and Environmental Science, Hangzhou Normal University, Hangzhou 310036, Zhejiang, People’s Republic of China;
3 College of Environment, Zhejiang University of Technology, Hangzhou 310014, Zhejiang, People’s Republic of China;
4 Hangzhou Ecological Environment Bureau of Xiaoshan Branch, Hangzhou, 311201, Zhejiang, People’s Republic of China
* Corresponding authors:
Tel.: +86-571-28867258; Fax: +86-571-28865333.
E-mail address: qiliu@hznu.edu.cn (Q. Liu)

## Sheet: Table S1
Table S1 Overview of the metagenomes.
Sample	Raw Data		Clean Data		Clean%	Q20%	Q30%	GC%
	Read	Base	Read	Base
BT_1	63750284	9.63G	62973856	9.00G	98.78	99.35	97.9	51.29
BT_2	60761220	9.17G	60139832	8.66G	98.98	99.32	97.81	50.93
BT_3	55991280	8.45G	55625812	8.15G	99.35	99.25	97.63	50.46
AT_1	48285602	7.29G	43615208	5.79G	90.33	99.33	97.89	52.55
AT_2	50288586	7.59G	47566014	6.49G	94.59	99.38	98	52.42
AT_3	58810744	8.88G	58294480	8.47G	99.12	99.28	97.69	data

## Sheet: Table S2
Table S2 Detial information of the 496,719 unigene sequences were used for the taxonomic and functional analyses.
Unigene_ID	BT_1	BT_2	BT_3	AT_1	AT_2	AT_3	p_value	q_value	significance	Taxonomy
Unigene1	1.2893	0.8902	1.4014	0	0.0288	0	0.0339	0.0509	yes	d__Bacteria;p__Bacteroidetes;c__Bacteroidia;o__Bacteroidales;f__Porphyromonadaceae;g__Porphyromonadaceae_unclassified;s__Porphyromonadaceae_unclassified
Unigene2	1.1834	0.8602	1.0575	0	0	0	0.0339	0.0509	yes	d__Bacteria;p__Bacteroidetes;c__Cytophagia;o__Cytophagales;f__Cytophagaceae;g__Flexibacter;s__Flexibacter_elegans
Unigene3	0.7664	0.8793	1.1534	0	0	0	0.0339	0.0509	yes	d__unclassified;p__unclassified;c__unclassified;o__unclassified;f__unclassified;g__unclassified;s__unclassified
Unigene4	1.2581	0.396	0.5595	0	0	0	0.0339	0.0509	yes	d__unclassified;p__unclassified;c__unclassified;o__unclassified;f__unclassified;g__unclassified;s__unclassified
Unigene5	0.3872	0.2062	0.4456	0	0	0	0.0339	0.0509	yes	d__unclassified;p__unclassified;c__unclassified;o__unclassified;f__unclassified;g__unclassified;s__unclassified
Unigene6	4.8917	4.3427	2.5468	0.3064	0.2813	0	0.0339	0.0509	yes	d__unclassified;p__unclassified;c__unclassified;o__unclassified;f__unclassified;g__unclassified;s__unclassified
Unigene7	3.1835	1.9077	2.5189	0	0	0	0.0339	0.0509	yes	d__unclassified;p__unclassified;c__unclassified;o__unclassified;f__unclassified;g__unclassified;s__unclassified
Unigene8	3.4147	2.5862	1.6887	0	0	0	0.0339	0.0509	yes	d__Bacteria;p__Proteobacteria;c__Gammaproteobacteria;o__Pseudomonadales;f__Pseudomonadaceae;g__Azotobacter;s__Azotobacter_vinelandii
Unigene9	2.1163	2.3123	2.8104	0	0	0	0.0339	0.0509	yes	d__Bacteria;p__Proteobacteria;c__Gammaproteobacteria;o__Gammaproteobacteria_noname;f__Competibacteraceae;g__Candidatus_Competibacter;s__Candidatus_Competibacter_denitrificans
Unigene10	2.0982	0.7708	2.165	0	0	0	0.0339	0.0509	yes	d__unclassified;p__unclassified;c__unclassified;o__unclassified;f__unclassified;g__unclassified;s__unclassified
Unigene11	1.2151	1.1582	2.2818	0	0.0515	0	0.0339	0.0509	yes	d__Bacteria;p__Proteobacteria;c__Alphaproteobacteria;o__Rhodospirillales;f__Rhodospirillaceae;g__Magnetospirillum;s__Magnetospirillum_sp._SO-1
Unigene12	0.7512	0.7431	1.2659	0	0	0	0.0339	0.0509	yes	d__Bacteria;p__Verrucomicrobia;c__Opitutae;o__Opitutales;f__Opitutaceae;g__Opitutaceae_noname;s__Opitutaceae_bacterium_TAV5
Unigene13	0.6882	0.6429	0.5484	0	0	0	0.0339	0.0509	yes	d__Bacteria;p__Bacteroidetes;c__Sphingobacteriia;o__Sphingobacteriales;f__Chitinophagaceae;g__Balneola;s__Balneola_vulgaris
Unigene14	4.5606	5.8016	3.9212	0	0	0	0.0339	0.0509	yes	d__Bacteria;p__Proteobacteria;c__Alphaproteobacteria;o__Sphingomonadales;f__Sphingomonadaceae;g__Sphingomonas;s__Sphingomonas_sp._35-24ZXX
Unigene15	6.8341	5.602	5.9408	0.1271	0	0.019	0.0369	0.0509	yes	d__Bacteria;p__Proteobacteria;c__Gammaproteobacteria;o__Gammaproteobacteria_noname;f__Gammaproteobacteria_noname;g__Gammaproteobacteria_noname;s__endosymbiont_of_unidentified_scaly_snail_isolate_Monju
Unigene16	5.23	8.7208	4.449	0.1495	0	0	0.0369	0.0509	yes	d__unclassified;p__unclassified;c__unclassified;o__unclassified;f__unclassified;g__unclassified;s__unclassified
Unigene17	5.5795	6.584	6.8669	0.0268	0	0.02	0.0369	0.0509	yes	d__Bacteria;p__Proteobacteria;c__Alphaproteobacteria;o__Rhodobacterales;f__Hyphomonadaceae;g__Oceanicaulis;s__Oceanicaulis_sp._HL-87
Unigene18	7.2273	9.4868	10.3975	0	0	0	0.0369	0.0509	yes	d__Bacteria;p__Proteobacteria;c__Alphaproteobacteria;o__Rhodobacterales;f__Hyphomonadaceae;g__Oceanicaulis;s__Oceanicaulis_sp._HL-87
Unigene19	4.0687	4.7248	4.0202	0	0	0	0.0369	0.0509	yes	d__Bacteria;p__Proteobacteria;c__Betaproteobacteria;o__Hydrogenophilales;f__Hydrogenophilaceae;g__Thiobacillus;s__Thiobacillus_denitrificans
Unigene20	1.3711	0.7051	0.7618	0	0	0	0.0369	0.0509	yes	d__Bacteria;p__Proteobacteria;c__Alphaproteobacteria;o__Sphingomonadales;f__Sphingomonadaceae;g__Sphingomonas;s__Sphingomonas_paucimobilis
Unigene21	2.0431	1.803	1.9061	0	0.0292	0	0.0369	0.0509	yes	d__Bacteria;p__Firmicutes;c__Bacilli;o__Bacillales;f__Paenibacillaceae;g__Paenibacillus;s__Paenibacillus_alvei
Unigene22	0.9313	1.3509	0.7981	0	0	0	0.0369	0.0509	yes	d__Bacteria;p__Proteobacteria;c__Gammaproteobacteria;o__Xanthomonadales;f__Xanthomonadaceae;g__Mizugakiibacter;s__Mizugakiibacter_sediminis
Unigene23	1.5342	1.2123	1.3915	0	0	0	0.0369	0.0509	yes	d__Bacteria;p__Cyanobacteria;c__Cyanobacteria_noname;o__Stigonematales;f__Stigonematales_noname;g__Mastigocoleus;s__Mastigocoleus_testarum
Unigene24	1.3461	1.7511	1.908	0	0	0	0.0369	0.0509	yes	d__Bacteria;p__Bacteroidetes;c__Flavobacteriia;o__Flavobacteriales;f__Flavobacteriaceae;g__Flavobacterium;s__Flavobacterium_rivuli
Unigene25	1.7714	1.2308	5.5845	0	0	0	0.0369	0.0509	yes	d__unclassified;p__unclassified;c__unclassified;o__unclassified;f__unclassified;g__unclassified;s__unclassified
Unigene26	3.0991	2.171	2.1373	0	0	0	0.0369	0.0509	yes	d__Bacteria;p__Proteobacteria;c__Gammaproteobacteria;o__Pseudomonadales;f__Pseudomonadaceae;g__Pseudomonas;s__Pseudomonas_aeruginosa
Unigene27	2.2471	1.197	1.8319	0.2463	0	0	0.0369	0.0509	yes	d__unclassified;p__unclassified;c__unclassified;o__unclassified;f__unclassified;g__unclassified;s__unclassified
Unigene28	1.4212	1.1305	0.8287	0.0249	0	0	0.0369	0.0509	yes	d__Bacteria;p__Proteobacteria;c__Gammaproteobacteria;o__Xanthomonadales;f__Xanthomonadaceae;g__Xanthomonas;s__Xanthomonas_cassavae
Unigene29	4.4872	3.2466	2.955	0	0	0	0.0369	0.0509	yes	d__Bacteria;p__Proteobacteria;c__Gammaproteobacteria;o__Chromatiales;f__Ectothiorhodospiraceae;g__Thioalkalivibrio;s__Thioalkalivibrio_sulfidiphilus
Unigene30	3.4802	3.8585	4.052	0.0266	0	0.0797	0.0369	0.0509	yes	d__Bacteria;p__Proteobacteria;c__Gammaproteobacteria;o__Pseudomonadales;f__Pseudomonadaceae;g__Pseudomonas;s__Pseudomonas_sp._BICA1-14
Unigene31	0.8272	1.3219	1.1684	0	0	0	0.0369	0.0509	yes	d__Bacteria;p__Proteobacteria;c__Gammaproteobacteria;o__Pseudomonadales;f__Pseudomonadaceae;g__Pseudomonas;s__Pseudomonas_monteilii
Unigene32	1.2314	1.2098	0.8031	0	0	0	0.0369	0.0509	yes	d__Bacteria;p__Bacteroidetes;c__Flavobacteriia;o__Flavobacteriales;f__Flavobacteriales_noname;g__Flavobacteriales_noname;s__Flavobacteriales_bacterium_BRH_c54
Unigene33	4.9956	5.2437	6.8487	0	0	0	0.0369	0.0509	yes	d__unclassified;p__unclassified;c__unclassified;o__unclassified;f__unclassified;g__unclassified;s__unclassified
Unigene34	4.1332	3.1207	2.9096	0	0	0	0.0369	0.0509	yes	d__Bacteria;p__Proteobacteria;c__Betaproteobacteria;o__Burkholderiales;f__Burkholderiales_noname;g__Rubrivivax;s__Rubrivivax_benzoatilyticus
Unigene35	2.191	1.8753	1.5087	0	0.0452	0	0.0369	0.0509	yes	d__Bacteria;p__Proteobacteria;c__Deltaproteobacteria;o__Desulfobacterales;f__Desulfobacteraceae;g__Desulfococcus;s__Desulfococcus_multivorans
Unigene36	1.0795	0.9944	1.1255	0	0	0	0.0369	0.0509	yes	d__Bacteria;p__Bacteria_noname;c__Bacteria_noname;o__Bacteria_noname;f__Bacteria_noname;g__Bacteria_noname;s__uncultured_bacterium
Unigene37	1.244	1.1115	0.8621	0	0	0	0.0369	0.0509	yes	d__Bacteria;p__Chloroflexi;c__Anaerolineae;o__Anaerolineales;f__Anaerolineaceae;g__Anaerolinea;s__Anaerolinea_thermophila
Unigene38	1.0642	0.7558	0.5025	0	0	0	0.0369	0.0509	yes	d__Bacteria;p__Chloroflexi;c__Chloroflexi_noname;o__Chloroflexi_noname;f__Chloroflexi_noname;g__Chloroflexi_noname;s__uncultured_Chloroflexi_bacterium
Unigene39	0.5832	0.466	0.4615	0	0	0	0.0369	0.0509	yes	d__Bacteria;p__Bacteroidetes;c__Sphingobacteriia;o__Sphingobacteriales;f__Chitinophagaceae;g__Balneola;s__Balneola_vulgaris
Unigene40	1.1304	1.5974	1.4337	0	0	0	0.0369	0.0509	yes	d__Bacteria;p__Proteobacteria;c__Betaproteobacteria;o__Hydrogenophilales;f__Hydrogenophilaceae;g__Thiobacillus;s__Thiobacillus_thioparus
Unigene41	2.4521	2.4061	1.9681	0	0	0	0.0369	0.0509	yes	d__Bacteria;p__Proteobacteria;c__Betaproteobacteria;o__Rhodocyclales;f__Rhodocyclaceae;g__Thauera;s__Thauera_sp._28
Unigene42	1.2216	0.4732	0.1278	0	0	0	0.0369	0.0509	yes	d__unclassified;p__unclassified;c__unclassified;o__unclassified;f__unclassified;g__unclassified;s__unclassified
Unigene43	1.2192	0.7035	0.9355	0	0	0	0.0369	0.0509	yes	d__unclassified;p__unclassified;c__unclassified;o__unclassified;f__unclassified;g__unclassified;s__unclassified
Unigene44	1.7611	2.0926	1.9489	0	0	0	0.0369	0.0509	yes	d__unclassified;p__unclassified;c__unclassified;o__unclassified;f__unclassified;g__unclassified;s__unclassified
Unigene45	0.6613	0.928	0.8782	0	0	0.0063	0.0369	0.0509	yes	d__Bacteria;p__Cyanobacteria;c__Cyanobacteria_noname;o__Oscillatoriales;f__Oscillatoriales_noname;g__Kamptonema;s__Kamptonema_unclassified
Unigene46	1.0065	1.4962	1.0237	0	0	0	0.0369	0.0509	yes	d__Bacteria;p__Planctomycetes;c__Planctomycetia;o__Planctomycetales;f__Planctomycetaceae;g__Rhodopirellula;s__Rhodopirellula_sp._SWK7
Unigene47	0.4398	0.4016	0.2531	0.0826	0	0	0.0369	0.0509	yes	d__Eukaryota;p__Basidiomycota;c__Agaricomycetes;o__Cantharellales;f__Ceratobasidiaceae;g__Rhizoctonia;s__Rhizoctonia_solani
Unigene48	0.8472	0.9846	0.3546	0	0	0	0.0369	0.0509	yes	d__Bacteria;p__Proteobacteria;c__Alphaproteobacteria;o__Sphingomonadales;f__Sphingomonadaceae;g__Sphingobium;s__Sphingobium_sp._AP49
Unigene49	1.9868	1.7824	0.9227	0	0	0	0.0369	0.0509	yes	d__unclassified;p__unclassified;c__unclassified;o__unclassified;f__unclassified;g__unclassified;s__unclassified
Unigene50	1.0381	1.0076	0.6106	0	0	0	0.0369	0.0509	yes	d__Viruses;p__Viruses_noname;c__Viruses_noname;o__Viruses_noname;f__Mimiviridae;g__Cafeteriavirus;s__Cafeteria_roenbergensis_virus
Unigene51	1.5469	1.6479	1.3159	0	0	0	0.0369	0.0509	yes	d__unclassified;p__unclassified;c__unclassified;o__unclassified;f__unclassified;g__unclassified;s__unclassified
Unigene52	3.9203	4.0844	3.697	0.0454	0	0	0.0369	0.0509	yes	d__Bacteria;p__Proteobacteria;c__Alphaproteobacteria;o__Sphingomonadales;f__Sphingomonadaceae;g__Sphingopyxis;s__Sphingopyxis_sp._LC363
Unigene53	2.682	2.2764	2.1582	0.0287	0	0	0.0369	0.0509	yes	d__Bacteria;p__Bacteroidetes;c__Cytophagia;o__Cytophagales;f__Cytophagaceae;g__Hymenobacter;s__Hymenobacter_swuensis
Unigene54	2.4544	1.5015	1.9298	0.032	0	0	0.0369	0.0509	yes	d__Bacteria;p__Proteobacteria;c__Gammaproteobacteria;o__Thiotrichales;f__Piscirickettsiaceae;g__Methylophaga;s__Methylophaga_lonarensis
Unigene55	2.057	1.487	1.4162	0	0	0	0.0369	0.0509	yes	d__Bacteria;p__Proteobacteria;c__Gammaproteobacteria;o__Methylococcales;f__Methylococcaceae;g__Methylobacter;s__Methylobacter_tundripaludum
Unigene56	1.5722	1.0335	1.5111	0	0	0	0.0369	0.0509	yes	d__Bacteria;p__Proteobacteria;c__Deltaproteobacteria;o__Desulfuromonadales;f__Geobacteraceae;g__Geoalkalibacter;s__Geoalkalibacter_ferrihydriticus
Unigene57	1.0649	0.9749	0.8426	0	0	0	0.0369	0.0509	yes	d__Bacteria;p__Proteobacteria;c__Alphaproteobacteria;o__Rhizobiales;f__Phyllobacteriaceae;g__Mesorhizobium;s__Mesorhizobium_alhagi
Unigene58	1.5049	1.2949	0.8327	0	0	0	0.0369	0.0509	yes	d__unclassified;p__unclassified;c__unclassified;o__unclassified;f__unclassified;g__unclassified;s__unclassified
Unigene59	0.7488	0.9018	0.637	0	0	0	0.0369	0.0509	yes	d__Bacteria;p__Bacteria_noname;c__Bacteria_noname;o__Bacteria_noname;f__Bacteria_noname;g__Bacteria_noname;s__uncultured_bacterium
Unigene60	0.8168	0.7865	0.452	0	0	0	0.0369	0.0509	yes	d__Bacteria;p__Bacteria_noname;c__Bacteria_noname;o__Bacteria_noname;f__Bacteria_noname;g__Bacteria_noname;s__uncultured_bacterium
Unigene61	5.5641	5.5959	5.9259	0.0546	0.0501	0.0409	0.0369	0.0509	yes	d__Bacteria;p__Proteobacteria;c__Alphaproteobacteria;o__Sphingomonadales;f__Erythrobacteraceae;g__Porphyrobacter;s__Porphyrobacter_cryptus
Unigene62	2.2522	2.3469	1.983	0	0	0	0.0369	0.0509	yes	d__Bacteria;p__Proteobacteria;c__Alphaproteobacteria;o__Rhizobiales;f__Phyllobacteriaceae;g__Hoeflea;s__Hoeflea_sp._BRH_c9
Unigene63	1.1798	1.4214	1.18	0	0	0	0.0369	0.0509	yes	d__Bacteria;p__Proteobacteria;c__Alphaproteobacteria;o__Rhizobiales;f__Phyllobacteriaceae;g__Hoeflea;s__Hoeflea_sp._BAL378
Unigene64	1.1966	1.1545	1.0524	0	0	0.0222	0.0369	0.0509	yes	d__Bacteria;p__Thermotogae;c__Thermotogae;o__Thermotogales;f__Thermotogaceae;g__Thermotoga;s__Thermotoga_caldifontis
Unigene65	0.9662	0.3365	0.7698	0	0	0	0.0369	0.0509	yes	d__Bacteria;p__Proteobacteria;c__Deltaproteobacteria;o__Desulfobacterales;f__Desulfobacteraceae;g__Desulfococcus;s__Desulfococcus_multivorans
Unigene66	1.2939	1.1159	1.241	0	0	0	0.0369	0.0509	yes	d__Bacteria;p__Proteobacteria;c__Deltaproteobacteria;o__Desulfuromonadales;f__Geobacteraceae;g__Geoalkalibacter;s__Geoalkalibacter_ferrihydriticus
Unigene67	1.0279	0.8455	1.3777	0	0	0	0.0369	0.0509	yes	d__Bacteria;p__Proteobacteria;c__Deltaproteobacteria;o__Desulfuromonadales;f__Geobacteraceae;g__Geoalkalibacter;s__Geoalkalibacter_ferrihydriticus
Unigene68	3.7514	4.0499	3.3782	0.0283	0	0	0.0369	0.0509	yes	d__Bacteria;p__Proteobacteria;c__Betaproteobacteria;o__Rhodocyclales;f__Rhodocyclaceae;g__Aromatoleum;s__Aromatoleum_aromaticum
Unigene69	15.6288	14.7142	15.1409	0.0876	0.1149	0.0187	0.0369	0.0509	yes	d__Bacteria;p__Bacteroidetes;c__Sphingobacteriia;o__Sphingobacteriales;f__Chitinophagaceae;g__Flavihumibacter;s__Flavihumibacter_sp._ZG627
Unigene70	2.0416	1.2902	1.3142	0	0	0	0.0369	0.0509	yes	d__Bacteria;p__Proteobacteria;c__Betaproteobacteria;o__Rhodocyclales;f__Rhodocyclaceae;g__Thauera;s__Thauera_sp._27
Unigene71	1.5508	1.1585	1.2624	0	0.0228	0	0.0369	0.0509	yes	d__Bacteria;p__Proteobacteria;c__Deltaproteobacteria;o__Desulfuromonadales;f__Geobacteraceae;g__Geoalkalibacter;s__Geoalkalibacter_ferrihydriticus
Unigene72	12.9807	15.0122	14.3116	0	0.0471	0.0767	0.0369	0.0509	yes	d__Bacteria;p__Bacteroidetes;c__Sphingobacteriia;o__Sphingobacteriales;f__Chitinophagaceae;g__Flavihumibacter;s__Flavihumibacter_sp._ZG627
Unigene73	2.4699	1.4326	1.295	0	0.0663	0	0.0369	0.0509	yes	d__Bacteria;p__Proteobacteria;c__Deltaproteobacteria;o__Desulfuromonadales;f__Geobacteraceae;g__Geoalkalibacter;s__Geoalkalibacter_subterraneus
Unigene74	1.7672	1.0415	0.8222	0	0	0	0.0369	0.0509	yes	d__Bacteria;p__Proteobacteria;c__Deltaproteobacteria;o__Desulfuromonadales;f__Geobacteraceae;g__Geoalkalibacter;s__Geoalkalibacter_ferrihydriticus
Unigene75	1.9049	1.3899	1.4115	0	0	0	0.0369	0.0509	yes	d__Bacteria;p__Proteobacteria;c__Gammaproteobacteria;o__Pseudomonadales;f__Pseudomonadaceae;g__Pseudomonas;s__Pseudomonas_monteilii
Unigene76	2.2175	2.703	2.1999	0	0	0	0.0369	0.0509	yes	d__Bacteria;p__Proteobacteria;c__Alphaproteobacteria;o__Sphingomonadales;f__Sphingomonadaceae;g__Sphingomonas;s__Sphingomonas_sp._WHSC-8
Unigene77	1.9789	1.077	2.03	0	0.0519	0	0.0369	0.0509	yes	d__Bacteria;p__Proteobacteria;c__Betaproteobacteria;o__Burkholderiales;f__Burkholderiaceae;g__Cupriavidus;s__Cupriavidus_sp._IDO
Unigene78	2.0152	1.4468	1.916	0	0	0	0.0369	0.0509	yes	d__Bacteria;p__Proteobacteria;c__Betaproteobacteria;o__Rhodocyclales;f__Rhodocyclaceae;g__Thauera;s__Thauera_sp._27
Unigene79	1.8902	1.8547	1.603	0.0654	0	0	0.0369	0.0509	yes	d__Bacteria;p__Proteobacteria;c__Deltaproteobacteria;o__Desulfuromonadales;f__Geobacteraceae;g__Geoalkalibacter;s__Geoalkalibacter_ferrihydriticus
Unigene80	1.4127	1.1234	1.4198	0	0	0	0.0369	0.0509	yes	d__Bacteria;p__Proteobacteria;c__Alphaproteobacteria;o__Rhizobiales;f__Brucellaceae;g__Ochrobactrum;s__Ochrobactrum_intermedium
Unigene81	0.8018	0.5695	0.8408	0	0	0	0.0369	0.0509	yes	d__Bacteria;p__Chlorobi;c__Chlorobia;o__Chlorobiales;f__Chlorobiaceae;g__Chloroherpeton;s__Chloroherpeton_thalassium
Unigene82	3.0508	1.9866	1.8589	0.0103	0.0188	0.0154	0.0369	0.0509	yes	d__Eukaryota;p__Microsporidia;c__Microsporidia_noname;o__Microsporidia_noname;f__Pleistophoridae;g__Trachipleistophora;s__Trachipleistophora_hominis
Unigene83	0.6229	0.4424	0.1195	0	0	0	0.0369	0.0509	yes	d__unclassified;p__unclassified;c__unclassified;o__unclassified;f__unclassified;g__unclassified;s__unclassified
Unigene84	4.2346	4.3193	5.4958	0.237	0	0	0.0369	0.0509	yes	d__unclassified;p__unclassified;c__unclassified;o__unclassified;f__unclassified;g__unclassified;s__unclassified
Unigene85	1.3072	0.881	0.6141	0.0702	0	0	0.0369	0.0509	yes	d__Bacteria;p__Actinobacteria;c__Actinobacteria;o__Streptomycetales;f__Streptomycetaceae;g__Streptomyces;s__Streptomyces_roseoverticillatus
Unigene86	1.876	1.1128	1.3004	0	0	0	0.0369	0.0509	yes	d__Bacteria;p__Proteobacteria;c__Betaproteobacteria;o__Rhodocyclales;f__Rhodocyclaceae;g__Thauera;s__Thauera_unclassified
Unigene87	1.0165	1.9643	3.4553	0	0	0	0.0369	0.0509	yes	d__Bacteria;p__Cyanobacteria;c__Gloeobacteria;o__Gloeobacterales;f__Gloeobacterales_noname;g__Gloeobacter;s__Gloeobacter_violaceus
Unigene88	1.1354	0.8139	0.977	0	0	0	0.0369	0.0509	yes	d__Eukaryota;p__Ascomycota;c__Orbiliomycetes;o__Orbiliales;f__Orbiliaceae;g__Orbilia;s__Arthrobotrys_oligospora
Unigene89	46.8837	40.8127	47.8387	0.2855	0	0	0.0369	0.0509	yes	d__unclassified;p__unclassified;c__unclassified;o__unclassified;f__unclassified;g__unclassified;s__unclassified
Unigene90	3.5352	2.2072	1.9767	0.0203	0	0	0.0369	0.0509	yes	d__Bacteria;p__Planctomycetes;c__Planctomycetia;o__Planctomycetales;f__Planctomycetaceae;g__Gimesia;s__Gimesia_maris
Unigene91	4.0319	3.2155	2.3072	0	0.0544	0	0.0369	0.0509	yes	d__Bacteria;p__Planctomycetes;c__Planctomycetia;o__Planctomycetales;f__Planctomycetaceae;g__Rubinisphaera;s__Rubinisphaera_brasiliensis
Unigene92	1.631	1.4026	1.2665	0	0	0	0.0369	0.0509	yes	d__Bacteria;p__Poribacteria;c__Poribacteria_noname;o__Poribacteria_noname;f__Poribacteria_noname;g__Poribacteria_noname;s__Candidatus_Poribacteria_sp._WGA-4E
Unigene93	0.7959	0.212	0.229	0	0	0	0.0369	0.0509	yes	d__unclassified;p__unclassified;c__unclassified;o__unclassified;f__unclassified;g__unclassified;s__unclassified
Unigene94	1.7244	1.4131	1.145	0	0	0	0.0369	0.0509	yes	d__Bacteria;p__Proteobacteria;c__Alphaproteobacteria;o__Rhizobiales;f__Phyllobacteriaceae;g__Nitratireductor;s__Nitratireductor_basaltis
Unigene95	3.2337	3.781	3.3091	0.0189	0.0173	0	0.0369	0.0509	yes	d__Bacteria;p__Proteobacteria;c__Alphaproteobacteria;o__Rhizobiales;f__Phyllobacteriaceae;g__Aminobacter;s__Aminobacter_sp._J41
Unigene96	2.0278	1.3473	1.2297	0.0574	0	0	0.0369	0.0509	yes	d__Bacteria;p__Proteobacteria;c__Deltaproteobacteria;o__Desulfuromonadales;f__Geobacteraceae;g__Geoalkalibacter;s__Geoalkalibacter_ferrihydriticus
Unigene97	1.0264	0.9984	0.6677	0	0	0	0.0369	0.0509	yes	d__Bacteria;p__Proteobacteria;c__Alphaproteobacteria;o__Rhodobacterales;f__Rhodobacteraceae;g__Sedimentitalea;s__Sedimentitalea_nanhaiensis
Unigene98	1.4264	0.2643	1.5702	0	0	0	0.0369	0.0509	yes	d__unclassified;p__unclassified;c__unclassified;o__unclassified;f__unclassified;g__unclassified;s__unclassified
Unigene99	1.3146	1.3799	0.7343	0	0	0	0.0369	0.0509	yes	d__Bacteria;p__Proteobacteria;c__Betaproteobacteria;o__Burkholderiales;f__Burkholderiaceae;g__Ralstonia;s__Ralstonia_sp._AU12-08
Unigene100	2.9593	0.9314	0.4644	0	0	0	0.0369	0.0509	yes	d__unclassified;p__unclassified;c__unclassified;o__unclassified;f__unclassified;g__unclassified;s__unclassified
Unigene101	1.3108	0.8977	0.5388	0	0	0	0.0369	0.0509	yes	d__unclassified;p__unclassified;c__unclassified;o__unclassified;f__unclassified;g__unclassified;s__unclassified
Unigene102	4.1694	2.8473	2.2558	0	0	0	0.0369	0.0509	yes	d__Bacteria;p__Proteobacteria;c__Betaproteobacteria;o__Hydrogenophilales;f__Hydrogenophilaceae;g__Thiobacillus;s__Thiobacillus_denitrificans
Unigene103	1.7884	1.6106	1.496	0	0	0	0.0369	0.0509	yes	d__Bacteria;p__Proteobacteria;c__Deltaproteobacteria;o__Desulfuromonadales;f__Geobacteraceae;g__Geobacter;s__Geobacter_sp._OR-1
Unigene104	0.9162	0.9021	0.671	0	0	0	0.0369	0.0509	yes	d__Bacteria;p__Proteobacteria;c__Betaproteobacteria;o__Burkholderiales;f__Oxalobacteraceae;g__Oxalobacter;s__Oxalobacter_formigenes
Unigene105	1.5266	1.275	1.1245	0	0	0	0.0369	0.0509	yes	d__Bacteria;p__Proteobacteria;c__Alphaproteobacteria;o__Rhizobiales;f__Rhizobiaceae;g__Rhizobium;s__Rhizobium_mongolense
Unigene106	2.505	1.8347	1.4415	0	0	0	0.0369	0.0509	yes	d__unclassified;p__unclassified;c__unclassified;o__unclassified;f__unclassified;g__unclassified;s__unclassified
Unigene107	1.6415	1.1923	0.8158	0	0	0	0.0369	0.0509	yes	d__unclassified;p__unclassified;c__unclassified;o__unclassified;f__unclassified;g__unclassified;s__unclassified
Unigene108	5.7547	6.6524	4.5094	0	0	0	0.0369	0.0509	yes	d__unclassified;p__unclassified;c__unclassified;o__unclassified;f__unclassified;g__unclassified;s__unclassified
Unigene109	8.0446	9.5528	6.6044	0.0714	0.0655	0.0267	0.0369	0.0509	yes	d__Bacteria;p__Proteobacteria;c__Alphaproteobacteria;o__Caulobacterales;f__Caulobacteraceae;g__Brevundimonas;s__Brevundimonas_subvibrioides
Unigene110	6.1448	5.7378	5.155	0.0487	0	0	0.0369	0.0509	yes	d__Bacteria;p__Proteobacteria;c__Alphaproteobacteria;o__Caulobacterales;f__Caulobacteraceae;g__Brevundimonas;s__Brevundimonas_aveniformis
Unigene111	2.9386	2.7392	4.5094	0	0	0	0.0369	0.0509	yes	d__unclassified;p__unclassified;c__unclassified;o__unclassified;f__unclassified;g__unclassified;s__unclassified
Unigene112	1.5547	1.0647	1.7893	0	0	0	0.0369	0.0509	yes	d__unclassified;p__unclassified;c__unclassified;o__unclassified;f__unclassified;g__unclassified;s__unclassified
Unigene113	0.8575	0.6269	0.5418	0	0	0	0.0369	0.0509	yes	d__Bacteria;p__Planctomycetes;c__Planctomycetia;o__Planctomycetales;f__Planctomycetaceae;g__Isosphaera;s__Isosphaera_pallida
Unigene114	0.6145	0.5424	0.6264	0	0	0	0.0369	0.0509	yes	d__unclassified;p__unclassified;c__unclassified;o__unclassified;f__unclassified;g__unclassified;s__unclassified
Unigene115	0.7506	0.6295	0.9558	0	0	0	0.0369	0.0509	yes	d__Bacteria;p__Verrucomicrobia;c__Verrucomicrobia_noname;o__Verrucomicrobia_noname;f__Verrucomicrobia_noname;g__Verrucomicrobia_noname;s__Verrucomicrobia_bacterium_SCGC_AAA168-F10
Unigene116	0.9809	0.9487	0.9803	0	0	0	0.0369	0.0509	yes	d__Bacteria;p__Thermotogae;c__Thermotogae;o__Kosmotogales;f__Kosmotogaceae;g__Mesotoga;s__Mesotoga_prima
Unigene117	0.8606	0.3549	0.4473	0	0.067	0	0.0369	0.0509	yes	d__Bacteria;p__Thermotogae;c__Thermotogae;o__Kosmotogales;f__Kosmotogaceae;g__Mesotoga;s__Mesotoga_infera
Unigene118	0.9254	0.7098	0.5112	0	0	0	0.0369	0.0509	yes	d__Bacteria;p__Bacteroidetes;c__Sphingobacteriia;o__Sphingobacteriales;f__Saprospiraceae;g__Saprospira;s__Saprospira_grandis
Unigene119	0.955	0.5814	0.5967	0	0	0	0.0369	0.0509	yes	d__Bacteria;p__Proteobacteria;c__Alphaproteobacteria;o__Rhizobiales;f__Methylobacteriaceae;g__Microvirga;s__Microvirga_lupini
Unigene120	2.6337	3.0032	2.6412	0.0336	0	0	0.0369	0.0509	yes	d__Bacteria;p__Proteobacteria;c__Betaproteobacteria;o__Hydrogenophilales;f__Hydrogenophilaceae;g__Thiobacillus;s__Thiobacillus_denitrificans
Unigene121	1.7529	1.5455	1.9479	0	0	0	0.0369	0.0509	yes	d__Bacteria;p__Proteobacteria;c__Deltaproteobacteria;o__Desulfobacterales;f__Desulfobacteraceae;g__Desulfococcus;s__Desulfococcus_multivorans
Unigene122	1.5033	0.9421	1.8319	0	0	0	0.0369	0.0509	yes	d__unclassified;p__unclassified;c__unclassified;o__unclassified;f__unclassified;g__unclassified;s__unclassified
Unigene123	2.1466	0.7001	1.0588	0	0	0	0.0369	0.0509	yes	d__unclassified;p__unclassified;c__unclassified;o__unclassified;f__unclassified;g__unclassified;s__unclassified
Unigene124	1.3023	0.7471	0.6149	0	0	0	0.0369	0.0509	yes	d__unclassified;p__unclassified;c__unclassified;o__unclassified;f__unclassified;g__unclassified;s__unclassified
Unigene125	1.419	1.1038	0.4926	0	0	0	0.0369	0.0509	yes	d__unclassified;p__unclassified;c__unclassified;o__unclassified;f__unclassified;g__unclassified;s__unclassified
Unigene126	2.1655	1.3014	0.9266	0.073	0	0	0.0369	0.0509	yes	d__unclassified;p__unclassified;c__unclassified;o__unclassified;f__unclassified;g__unclassified;s__unclassified
Unigene127	1.5019	1.2513	1.4848	0	0	0	0.0369	0.0509	yes	d__Bacteria;p__Proteobacteria;c__Deltaproteobacteria;o__Desulfobacterales;f__Desulfobacteraceae;g__Desulfococcus;s__Desulfococcus_multivorans
Unigene128	1.3371	1.2311	1.4289	0	0.0231	0	0.0369	0.0509	yes	d__Bacteria;p__Proteobacteria;c__Deltaproteobacteria;o__Desulfobacterales;f__Desulfobacteraceae;g__Desulfococcus;s__Desulfococcus_multivorans
Unigene129	1.1283	1.4918	1.2058	0.0265	0	0.0198	0.0369	0.0509	yes	d__Bacteria;p__Bacteroidetes;c__Cytophagia;o__Cytophagales;f__Cyclobacteriaceae;g__Echinicola;s__Echinicola_vietnamensis
Unigene130	6.3239	5.7746	4.7532	0	0	0	0.0369	0.0509	yes	d__unclassified;p__unclassified;c__unclassified;o__unclassified;f__unclassified;g__unclassified;s__unclassified
Unigene131	0.6876	0.6105	0.6155	0.1005	0	0	0.0369	0.0509	yes	d__Bacteria;p__Proteobacteria;c__Gammaproteobacteria;o__Methylococcales;f__Methylococcaceae;g__Methylomicrobium;s__Methylomicrobium_album
Unigene132	2.7309	1.2801	1.5625	0.0411	0	0	0.0369	0.0509	yes	d__Bacteria;p__Proteobacteria;c__Gammaproteobacteria;o__Chromatiales;f__Ectothiorhodospiraceae;g__Thioalkalivibrio;s__Thioalkalivibrio_sulfidiphilus
Unigene133	1.7907	2.0349	1.531	0	0	0.0671	0.0369	0.0509	yes	d__Bacteria;p__Proteobacteria;c__Betaproteobacteria;o__Rhodocyclales;f__Rhodocyclaceae;g__Thauera;s__Thauera_sp._28
Unigene134	2.2805	2.0536	1.6531	0.0331	0.0304	0	0.0369	0.0509	yes	d__Bacteria;p__Proteobacteria;c__Betaproteobacteria;o__Rhodocyclales;f__Rhodocyclaceae;g__Thauera;s__Thauera_phenylacetica
Unigene135	1.5141	1.7371	1.8766	0	0	0	0.0369	0.0509	yes	d__Bacteria;p__Proteobacteria;c__Betaproteobacteria;o__Rhodocyclales;f__Rhodocyclaceae;g__Thauera;s__Thauera_sp._28
Unigene136	1.8316	1.5331	2.2837	0	0	0	0.0369	0.0509	yes	d__Bacteria;p__Proteobacteria;c__Deltaproteobacteria;o__Desulfobacterales;f__Desulfobacteraceae;g__Desulfococcus;s__Desulfococcus_multivorans
Unigene137	1.0723	0.6069	1.0027	0	0	0	0.0369	0.0509	yes	d__Bacteria;p__Proteobacteria;c__Deltaproteobacteria;o__Desulfobacterales;f__Desulfobacteraceae;g__Desulfococcus;s__Desulfococcus_multivorans
Unigene138	0.8922	0.9397	0.7468	0	0.049	0	0.0369	0.0509	yes	d__unclassified;p__unclassified;c__unclassified;o__unclassified;f__unclassified;g__unclassified;s__unclassified
Unigene139	0.6562	1.1305	1.0285	0	0	0	0.0369	0.0509	yes	d__Archaea;p__Euryarchaeota;c__Methanomicrobia;o__Methanosarcinales;f__Methanosaetaceae;g__Methanosaeta;s__Methanosaeta_concilii
Unigene140	1.9045	1.2767	1.5611	0	0.0224	0	0.0369	0.0509	yes	d__Bacteria;p__Proteobacteria;c__Deltaproteobacteria;o__Desulfobacterales;f__Desulfobacteraceae;g__Desulfococcus;s__Desulfococcus_multivorans
Unigene141	1.9355	2.4337	2.3006	0	0	0	0.0369	0.0509	yes	d__Bacteria;p__Bacteroidetes;c__Flavobacteriia;o__Flavobacteriales;f__Flavobacteriaceae;g__Flavobacterium;s__Flavobacterium_sasangense
Unigene142	0.9706	0.7445	0.4021	0	0	0	0.0369	0.0509	yes	d__Bacteria;p__Bacteroidetes;c__Sphingobacteriia;o__Sphingobacteriales;f__Chitinophagaceae;g__Gracilimonas;s__Gracilimonas_tropica
Unigene143	1.102	1.2522	0.8314	0	0	0	0.0369	0.0509	yes	d__Bacteria;p__Proteobacteria;c__Deltaproteobacteria;o__Syntrophobacterales;f__Syntrophaceae;g__Syntrophus;s__Syntrophus_aciditrophicus
Unigene144	2.1829	1.8314	1.4132	0	0.0329	0.0537	0.0369	0.0509	yes	d__Bacteria;p__Proteobacteria;c__Betaproteobacteria;o__Hydrogenophilales;f__Hydrogenophilaceae;g__Thiobacillus;s__Thiobacillus_thioparus
Unigene145	6.4984	4.2024	4.4206	0	0	0	0.0369	0.0509	yes	d__Bacteria;p__Proteobacteria;c__Betaproteobacteria;o__Hydrogenophilales;f__Hydrogenophilaceae;g__Thiobacillus;s__Thiobacillus_thioparus
Unigene146	4.0958	3.4948	3.1165	0.0383	0.0117	0	0.0369	0.0509	yes	d__Bacteria;p__Proteobacteria;c__Gammaproteobacteria;o__Xanthomonadales;f__Xanthomonadaceae;g__Thermomonas;s__Thermomonas_fusca
Unigene147	55.8608	61.2376	60.8689	0.3555	0.544	0	0.0369	0.0509	yes	d__unclassified;p__unclassified;c__unclassified;o__unclassified;f__unclassified;g__unclassified;s__unclassified
Unigene148	2.0603	1.8256	1.9723	0	0	0	0.0369	0.0509	yes	d__Bacteria;p__Proteobacteria;c__Betaproteobacteria;o__Rhodocyclales;f__Rhodocyclaceae;g__Thauera;s__Thauera_phenylacetica
Unigene149	0.6438	0.4287	0.2161	0	0	0	0.0369	0.0509	yes	d__Bacteria;p__Proteobacteria;c__Betaproteobacteria;o__Rhodocyclales;f__Rhodocyclaceae;g__Thauera;s__Thauera_phenylacetica
Unigene150	0.8707	0.6921	0.7477	0	0.0162	0	0.0369	0.0509	yes	d__Bacteria;p__Planctomycetes;c__Planctomycetia;o__Planctomycetales;f__Planctomycetaceae;g__Rubinisphaera;s__Rubinisphaera_brasiliensis
Unigene151	1.0943	0.7419	0.916	0	0	0	0.0369	0.0509	yes	d__Bacteria;p__Proteobacteria;c__Zetaproteobacteria;o__Mariprofundales;f__Mariprofundaceae;g__Mariprofundus;s__Mariprofundus_ferrooxydans
Unigene152	1.5656	2.5853	2.1623	0.103	0	0	0.0369	0.0509	yes	d__unclassified;p__unclassified;c__unclassified;o__unclassified;f__unclassified;g__unclassified;s__unclassified
Unigene153	1.7054	1.3808	1.3347	0	0	0	0.0369	0.0509	yes	d__unclassified;p__unclassified;c__unclassified;o__unclassified;f__unclassified;g__unclassified;s__unclassified
Unigene154	1.3308	1.0007	1.9821	0	0	0	0.0369	0.0509	yes	d__unclassified;p__unclassified;c__unclassified;o__unclassified;f__unclassified;g__unclassified;s__unclassified
Unigene155	1.5917	1.9269	3.081	0	0	0	0.0369	0.0509	yes	d__Bacteria;p__Proteobacteria;c__Betaproteobacteria;o__Hydrogenophilales;f__Hydrogenophilaceae;g__Thiobacillus;s__Thiobacillus_denitrificans
Unigene156	5.8376	5.5473	4.7837	0	0.0282	0.0115	0.0369	0.0509	yes	d__Bacteria;p__Proteobacteria;c__Betaproteobacteria;o__Hydrogenophilales;f__Hydrogenophilaceae;g__Thiobacillus;s__Thiobacillus_thioparus
Unigene157	7.1538	5.7974	4.5833	0	0.0435	0	0.0369	0.0509	yes	d__Bacteria;p__Proteobacteria;c__Betaproteobacteria;o__Hydrogenophilales;f__Hydrogenophilaceae;g__Thiobacillus;s__Thiobacillus_denitrificans
Unigene158	4.0525	5.9671	3.8619	0	0.0623	0	0.0369	0.0509	yes	d__Bacteria;p__Proteobacteria;c__Betaproteobacteria;o__Hydrogenophilales;f__Hydrogenophilaceae;g__Thiobacillus;s__Thiobacillus_denitrificans
Unigene159	2.0937	2.4345	2.2652	0	0	0.013	0.0369	0.0509	yes	d__Bacteria;p__Bacteroidetes;c__Flavobacteriia;o__Flavobacteriales;f__Flavobacteriaceae;g__Flavobacterium;s__Flavobacterium_sasangense
Unigene160	1.3643	1.1628	1.7273	0	0	0	0.0369	0.0509	yes	d__unclassified;p__unclassified;c__unclassified;o__unclassified;f__unclassified;g__unclassified;s__unclassified
Unigene161	0.6951	0.6761	0.3826	0	0	0	0.0369	0.0509	yes	d__Bacteria;p__Verrucomicrobia;c__Spartobacteria;o__Spartobacteria_noname;f__Spartobacteria_noname;g__Chthoniobacter;s__Chthoniobacter_flavus
Unigene162	33.6822	28.7968	42.4946	0.3365	0.2059	0	0.0369	0.0509	yes	d__Bacteria;p__Bacteroidetes;c__Cytophagia;o__Cytophagales;f__Cytophagaceae;g__Runella;s__Runella_zeae
Unigene163	2.909	2.7482	2.4005	0	0	0	0.0369	0.0509	yes	d__Bacteria;p__Proteobacteria;c__Gammaproteobacteria;o__Chromatiales;f__Ectothiorhodospiraceae;g__Thioalkalivibrio;s__Thioalkalivibrio_sp._ALJ16
Unigene164	5.3972	4.1894	3.8794	0	0	0	0.0369	0.0509	yes	d__Bacteria;p__Proteobacteria;c__Gammaproteobacteria;o__Chromatiales;f__Ectothiorhodospiraceae;g__Ectothiorhodospira;s__Ectothiorhodospira_sp._PHS-1
Unigene165	3.3854	3.9387	3.4964	0.0469	0	0.0088	0.0369	0.0509	yes	d__Bacteria;p__Proteobacteria;c__Betaproteobacteria;o__Hydrogenophilales;f__Hydrogenophilaceae;g__Thiobacillus;s__Thiobacillus_denitrificans
Unigene166	0.8557	0.4705	0.5401	0.0363	0	0	0.0369	0.0509	yes	d__Bacteria;p__Firmicutes;c__Bacilli;o__Bacillales;f__Paenibacillaceae;g__Paenibacillus;s__Paenibacillus_macerans
Unigene167	1.3418	0.8479	1.2869	0.0173	0	0	0.0369	0.0509	yes	d__Bacteria;p__Synergistetes;c__Synergistia;o__Synergistales;f__Synergistaceae;g__Synergistes;s__Synergistes_jonesii
Unigene168	0.6153	0.5258	0.841	0	0	0	0.0369	0.0509	yes	d__Bacteria;p__Bacteroidetes;c__Flavobacteriia;o__Flavobacteriales;f__Flavobacteriaceae;g__Cellulophaga;s__Cellulophaga_geojensis
Unigene169	2.9284	2.136	3.006	0.1388	0	0	0.0369	0.0509	yes	d__Eukaryota;p__Basidiomycota;c__Agaricomycetes;o__Agaricales;f__Tricholomataceae;g__Gymnopus;s__Gymnopus_luxurians
Unigene170	2.4006	1.9459	2.3725	0	0	0	0.0369	0.0509	yes	d__Bacteria;p__Proteobacteria;c__Gammaproteobacteria;o__Pseudomonadales;f__Pseudomonadaceae;g__Azotobacter;s__Azotobacter_chroococcum
Unigene171	0.8536	0.7863	0.7904	0	0	0.0063	0.0369	0.0509	yes	d__Bacteria;p__Actinobacteria;c__Actinobacteria;o__Micromonosporales;f__Micromonosporaceae;g__Catenuloplanes;s__Catenuloplanes_japonicus
Unigene172	2.5623	2.4815	2.5468	0	0	0	0.0369	0.0509	yes	d__unclassified;p__unclassified;c__unclassified;o__unclassified;f__unclassified;g__unclassified;s__unclassified
Unigene173	1.656	2.0972	1.7605	0.035	0	0.0131	0.0369	0.0509	yes	d__Bacteria;p__Proteobacteria;c__Alphaproteobacteria;o__Rhizobiales;f__Phyllobacteriaceae;g__Hoeflea;s__Hoeflea_sp._BAL378
Unigene174	2.8089	2.6932	2.263	0	0	0	0.0369	0.0509	yes	d__unclassified;p__unclassified;c__unclassified;o__unclassified;f__unclassified;g__unclassified;s__unclassified
Unigene175	1.1832	1.0084	1.3132	0.0111	0	0	0.0369	0.0509	yes	d__Bacteria;p__Planctomycetes;c__Planctomycetia;o__Planctomycetales;f__Planctomycetaceae;g__Rubinisphaera;s__Rubinisphaera_brasiliensis
Unigene176	1.9284	0.1957	0.2114	0	0	0	0.0369	0.0509	yes	d__Bacteria;p__Proteobacteria;c__Gammaproteobacteria;o__Pseudomonadales;f__Pseudomonadaceae;g__Pseudomonas;s__Pseudomonas_putida
Unigene177	1.2903	1.1048	1.5127	0	0	0.0237	0.0369	0.0509	yes	d__Bacteria;p__Proteobacteria;c__Gammaproteobacteria;o__Pseudomonadales;f__Pseudomonadaceae;g__Pseudomonas;s__Pseudomonas_monteilii
Unigene178	1.2761	1.3595	1.4687	0	0	0	0.0369	0.0509	yes	d__Bacteria;p__Proteobacteria;c__Gammaproteobacteria;o__Pseudomonadales;f__Pseudomonadaceae;g__Pseudomonas;s__Pseudomonas_monteilii
Unigene179	4.9043	4.2622	3.5649	0	0	0	0.0369	0.0509	yes	d__unclassified;p__unclassified;c__unclassified;o__unclassified;f__unclassified;g__unclassified;s__unclassified
Unigene180	2.0696	1.5676	1.18	0	0	0.0093	0.0369	0.0509	yes	d__Bacteria;p__Proteobacteria;c__Deltaproteobacteria;o__Desulfuromonadales;f__Geobacteraceae;g__Geoalkalibacter;s__Geoalkalibacter_ferrihydriticus
Unigene181	1.2885	2.0187	2.1809	0	0	0	0.0369	0.0509	yes	d__Bacteria;p__Proteobacteria;c__Gammaproteobacteria;o__Acidithiobacillales;f__Acidithiobacillaceae;g__Acidithiobacillus;s__Acidithiobacillus_thiooxidans
Unigene182	1.3835	1.046	1.0101	0	0	0	0.0369	0.0509	yes	d__Bacteria;p__Proteobacteria;c__Gammaproteobacteria;o__Chromatiales;f__Chromatiaceae;g__Thioflavicoccus;s__Thioflavicoccus_mobilis
Unigene183	2.3655	2.1903	2.2136	0	0	0	0.0369	0.0509	yes	d__Bacteria;p__Proteobacteria;c__Gammaproteobacteria;o__Chromatiales;f__Ectothiorhodospiraceae;g__Thioalkalivibrio;s__Thioalkalivibrio_thiocyanodenitrificans
Unigene184	1.3056	0.8764	0.9263	0	0	0	0.0369	0.0509	yes	d__Bacteria;p__Proteobacteria;c__Deltaproteobacteria;o__Desulfobacterales;f__Desulfobacteraceae;g__Desulfococcus;s__Desulfococcus_multivorans
Unigene185	0.851	1.0577	1.3059	0	0	0	0.0369	0.0509	yes	d__Bacteria;p__Proteobacteria;c__Alphaproteobacteria;o__Rhizobiales;f__Phyllobacteriaceae;g__Hoeflea;s__Hoeflea_sp._BAL378
Unigene186	1.3363	1.1514	0.9273	0	0	0	0.0369	0.0509	yes	d__Bacteria;p__Proteobacteria;c__Alphaproteobacteria;o__Rhizobiales;f__Beijerinckiaceae;g__Chelatococcus;s__Chelatococcus_sp._GW1
Unigene187	1.1641	0.9685	0.8214	0	0	0	0.0369	0.0509	yes	d__Bacteria;p__Proteobacteria;c__Gammaproteobacteria;o__Pseudomonadales;f__Pseudomonadaceae;g__Pseudomonas;s__Pseudomonas_fluorescens
Unigene188	1.4693	1.3305	1.5783	0	0	0	0.0369	0.0509	yes	d__Bacteria;p__Proteobacteria;c__Gammaproteobacteria;o__Chromatiales;f__Ectothiorhodospiraceae;g__Thioalkalivibrio;s__Thioalkalivibrio_sulfidiphilus
Unigene189	0.8682	0.7495	1.206	0	0	0	0.0369	0.0509	yes	d__Bacteria;p__Bacteroidetes;c__Sphingobacteriia;o__Sphingobacteriales;f__Chitinophagaceae;g__Gracilimonas;s__Gracilimonas_tropica
Unigene190	11.9499	14.287	12.6185	0.0625	0.0287	0	0.0369	0.0509	yes	d__Bacteria;p__Proteobacteria;c__Alphaproteobacteria;o__Caulobacterales;f__Caulobacteraceae;g__Brevundimonas;s__Brevundimonas_abyssalis
Unigene191	9.786	8.3376	6.5236	0.0653	0.0449	0	0.0369	0.0509	yes	d__Bacteria;p__Proteobacteria;c__Betaproteobacteria;o__Hydrogenophilales;f__Hydrogenophilaceae;g__Thiobacillus;s__Thiobacillus_denitrificans
Unigene192	5.5454	3.8212	3.3937	0	0.0266	0	0.0369	0.0509	yes	d__Bacteria;p__Proteobacteria;c__Betaproteobacteria;o__Hydrogenophilales;f__Hydrogenophilaceae;g__Thiobacillus;s__Thiobacillus_thioparus
Unigene193	6.8616	6.0576	7.6603	0	0	0.0289	0.0369	0.0509	yes	d__Bacteria;p__Bacteroidetes;c__Flavobacteriia;o__Flavobacteriales;f__Flavobacteriaceae;g__Tenacibaculum;s__Tenacibaculum_ovolyticum
Unigene194	1.2819	1.1267	0.9774	0	0	0	0.0369	0.0509	yes	d__Bacteria;p__Proteobacteria;c__Betaproteobacteria;o__Burkholderiales;f__Comamonadaceae;g__Pseudacidovorax;s__Pseudacidovorax_intermedius
Unigene195	1.2457	1.9906	2.5329	0	0	0	0.0369	0.0509	yes	d__unclassified;p__unclassified;c__unclassified;o__unclassified;f__unclassified;g__unclassified;s__unclassified
Unigene196	3.6219	3.4625	3.8833	0.0125	0	0	0.0369	0.0509	yes	d__Bacteria;p__Proteobacteria;c__Alphaproteobacteria;o__Sphingomonadales;f__Sphingomonadaceae;g__Sphingomonas;s__Sphingomonas_sp._KC8
Unigene197	1.9663	1.3765	1.8427	0	0	0	0.0369	0.0509	yes	d__Bacteria;p__Proteobacteria;c__Gammaproteobacteria;o__Pseudomonadales;f__Pseudomonadaceae;g__Pseudomonas;s__Pseudomonas_fluorescens
Unigene198	2.2146	1.4745	2.1505	0	0.0836	0	0.0369	0.0509	yes	d__unclassified;p__unclassified;c__unclassified;o__unclassified;f__unclassified;g__unclassified;s__unclassified
Unigene199	1.7806	1.3221	1.6301	0	0	0	0.0369	0.0509	yes	d__Bacteria;p__Proteobacteria;c__Gammaproteobacteria;o__Pseudomonadales;f__Pseudomonadaceae;g__Pseudomonas;s__Pseudomonas_unclassified
Unigene200	2.6796	1.3907	2.4909	0	0	0	0.0369	0.0509	yes	d__Bacteria;p__Proteobacteria;c__Betaproteobacteria;o__Betaproteobacteria_noname;f__Betaproteobacteria_noname;g__Candidatus_Accumulibacter;s__Candidatus_Accumulibacter_sp._SK-12
Unigene201	2.2304	2.1848	2.6876	0.0394	0	0	0.0369	0.0509	yes	d__Bacteria;p__Proteobacteria;c__Gammaproteobacteria;o__Methylococcales;f__Methylococcaceae;g__Methylobacter;s__Methylobacter_luteus
Unigene202	3.4661	2.8944	1.9614	0	0	0	0.0369	0.0509	yes	d__Bacteria;p__Planctomycetes;c__Planctomycetia;o__Planctomycetales;f__Planctomycetaceae;g__Gimesia;s__Gimesia_maris
Unigene203	3.1796	3.141	3.0207	0.0304	0	0	0.0369	0.0509	yes	d__Bacteria;p__Proteobacteria;c__Betaproteobacteria;o__Nitrosomonadales;f__Nitrosomonadaceae;g__Nitrosomonas;s__Nitrosomonas_europaea
Unigene204	0.6702	0.2677	1.0606	0	0	0	0.0369	0.0509	yes	d__Bacteria;p__Proteobacteria;c__Alphaproteobacteria;o__Rhizobiales;f__Phyllobacteriaceae;g__Hoeflea;s__Hoeflea_sp._BRH_c9
Unigene205	2.7287	2.1802	1.8647	0	0	0	0.0369	0.0509	yes	d__Bacteria;p__Proteobacteria;c__Deltaproteobacteria;o__Desulfuromonadales;f__Geobacteraceae;g__Geoalkalibacter;s__Geoalkalibacter_ferrihydriticus
Unigene206	0.9131	0.8293	0.9476	0	0	0	0.0369	0.0509	yes	d__Bacteria;p__Planctomycetes;c__Planctomycetia;o__Planctomycetales;f__Planctomycetaceae;g__Rubinisphaera;s__Rubinisphaera_brasiliensis
Unigene207	5.0528	4.8505	3.8982	0.1461	0	0	0.0369	0.0509	yes	d__Bacteria;p__Proteobacteria;c__Gammaproteobacteria;o__Alteromonadales;f__Alteromonadaceae;g__Marinobacterium;s__Marinobacterium_litorale
Unigene208	11.7757	8.3469	9.6577	0	0	0	0.0369	0.0509	yes	d__Bacteria;p__Proteobacteria;c__Betaproteobacteria;o__Hydrogenophilales;f__Hydrogenophilaceae;g__Thiobacillus;s__Thiobacillus_denitrificans
Unigene209	3.5186	2.3204	2.7961	0	0	0	0.0369	0.0509	yes	d__Bacteria;p__Planctomycetes;c__Phycisphaerae;o__Phycisphaerales;f__Phycisphaeraceae;g__Phycisphaera;s__Phycisphaera_mikurensis
Unigene210	1.3308	0.6672	0.7208	0	0	0	0.0369	0.0509	yes	d__Bacteria;p__Proteobacteria;c__Gammaproteobacteria;o__Xanthomonadales;f__Xanthomonadaceae;g__Rhodanobacter;s__Rhodanobacter_sp._OR92
Unigene211	1.1355	1.0254	1.3848	0	0	0	0.0369	0.0509	yes	d__Bacteria;p__Bacteroidetes;c__Cytophagia;o__Cytophagales;f__Cytophagaceae;g__Rhodonellum;s__Rhodonellum_psychrophilum
Unigene212	1.4297	0.6702	0.724	0	0	0	0.0369	0.0509	yes	d__unclassified;p__unclassified;c__unclassified;o__unclassified;f__unclassified;g__unclassified;s__unclassified
Unigene213	2.2085	1.0174	0.6183	0	0	0	0.0369	0.0509	yes	d__unclassified;p__unclassified;c__unclassified;o__unclassified;f__unclassified;g__unclassified;s__unclassified
Unigene214	1.8788	2.2517	3.3335	0	0	0	0.0369	0.0509	yes	d__unclassified;p__unclassified;c__unclassified;o__unclassified;f__unclassified;g__unclassified;s__unclassified
Unigene215	2.0693	1.6109	1.2824	0	0	0	0.0369	0.0509	yes	d__Bacteria;p__Proteobacteria;c__Betaproteobacteria;o__Sulfuricellales;f__Sulfuricellaceae;g__Sulfuricella;s__Sulfuricella_denitrificans
Unigene216	2.6457	2.6811	2.6736	0	0	0	0.0369	0.0509	yes	d__Bacteria;p__Proteobacteria;c__Alphaproteobacteria;o__Sphingomonadales;f__Sphingomonadaceae;g__Sphingomonas;s__Sphingomonas_changbaiensis
Unigene217	1.0365	0.7493	0.2982	0	0	0	0.0369	0.0509	yes	d__Bacteria;p__Proteobacteria;c__Betaproteobacteria;o__Burkholderiales;f__Comamonadaceae;g__Acidovorax;s__Acidovorax_sp._JS42
Unigene218	0.9948	1.1776	1.603	0	0	0	0.0369	0.0509	yes	d__Bacteria;p__Synergistetes;c__Synergistia;o__Synergistales;f__Synergistaceae;g__Synergistes;s__Synergistes_jonesii
Unigene219	0.8245	0.9881	0.8105	0	0	0	0.0369	0.0509	yes	d__Bacteria;p__Bacteroidetes;c__Sphingobacteriia;o__Sphingobacteriales;f__Sphingobacteriaceae;g__Pedobacter;s__Pedobacter_glucosidilyticus
Unigene220	1.1815	1.1887	1.0954	0	0	0	0.0369	0.0509	yes	d__Bacteria;p__Bacteroidetes;c__Sphingobacteriia;o__Sphingobacteriales;f__Sphingobacteriaceae;g__Pedobacter;s__Pedobacter_glucosidilyticus
Unigene221	0.7127	0.6074	0.4922	0.1875	0	0	0.0369	0.0509	yes	d__unclassified;p__unclassified;c__unclassified;o__unclassified;f__unclassified;g__unclassified;s__unclassified
Unigene222	6.3515	6.1243	4.8289	0	0	0	0.0369	0.0509	yes	d__Bacteria;p__Proteobacteria;c__Betaproteobacteria;o__Rhodocyclales;f__Rhodocyclaceae;g__Azovibrio;s__Azovibrio_restrictus
Unigene223	6.8459	7.7883	7.0522	0.0556	0	0	0.0369	0.0509	yes	d__Bacteria;p__Proteobacteria;c__Alphaproteobacteria;o__Sphingomonadales;f__Sphingomonadaceae;g__Sphingomonas;s__Sphingomonas_sp._PR090111-T3T-6A
Unigene224	2.7003	2.2105	2.0609	0.0748	0	0	0.0369	0.0509	yes	d__unclassified;p__unclassified;c__unclassified;o__unclassified;f__unclassified;g__unclassified;s__unclassified
Unigene225	4.484	4.4047	2.5468	0	0	0	0.0369	0.0509	yes	d__Bacteria;p__Planctomycetes;c__Phycisphaerae;o__Phycisphaerales;f__Phycisphaeraceae;g__Phycisphaera;s__Phycisphaera_mikurensis
Unigene226	1.0203	0.8696	0.4697	0.1074	0	0	0.0369	0.0509	yes	d__Bacteria;p__Planctomycetes;c__Phycisphaerae;o__Phycisphaerales;f__Phycisphaeraceae;g__Phycisphaera;s__Phycisphaera_mikurensis
Unigene227	2.0406	2.026	1.8692	0.073	0	0	0.0369	0.0509	yes	d__Bacteria;p__Proteobacteria;c__Gammaproteobacteria;o__Gammaproteobacteria_noname;f__Gammaproteobacteria_noname;g__Gammaproteobacteria_noname;s__gamma_proteobacterium_SCGC_AB-629-K02
Unigene228	2.5952	3.0523	2.8196	0	0	0	0.0369	0.0509	yes	d__Bacteria;p__Proteobacteria;c__Alphaproteobacteria;o__Caulobacterales;f__Caulobacteraceae;g__Caulobacter;s__Caulobacter_vibrioides
Unigene229	2.4269	1.963	2.444	0	0	0	0.0369	0.0509	yes	d__Bacteria;p__Proteobacteria;c__Deltaproteobacteria;o__Desulfuromonadales;f__Geobacteraceae;g__Geoalkalibacter;s__Geoalkalibacter_ferrihydriticus
Unigene230	1.0676	1.1994	0.4468	0	0	0	0.0369	0.0509	yes	d__Eukaryota;p__Glomeromycota;c__Glomeromycetes;o__Glomerales;f__Glomeraceae;g__Rhizophagus;s__Rhizophagus_irregularis
Unigene231	1.1042	1.6652	1.1058	0	0	0	0.0369	0.0509	yes	d__Bacteria;p__Proteobacteria;c__Alphaproteobacteria;o__Rhizobiales;f__Hyphomicrobiaceae;g__Devosia;s__Devosia_sp._17-2-E-8
Unigene232	1.239	1.0724	0.8615	0	0	0.0127	0.0369	0.0509	yes	d__Bacteria;p__Proteobacteria;c__Betaproteobacteria;o__Burkholderiales;f__Oxalobacteraceae;g__Janthinobacterium;s__Janthinobacterium_sp._Marseille
Unigene233	2.9561	2.1802	2.1591	0	0	0	0.0369	0.0509	yes	d__Bacteria;p__Proteobacteria;c__Betaproteobacteria;o__Nitrosomonadales;f__Nitrosomonadaceae;g__Nitrosomonas;s__Nitrosomonas_europaea
Unigene234	3.8718	3.0248	7.8724	0	0	0	0.0369	0.0509	yes	d__unclassified;p__unclassified;c__unclassified;o__unclassified;f__unclassified;g__unclassified;s__unclassified
Unigene235	1.4152	1.0602	1.282	0.036	0	0.018	0.0369	0.0509	yes	d__Bacteria;p__Proteobacteria;c__Gammaproteobacteria;o__Methylococcales;f__Methylococcaceae;g__Methylocaldum;s__Methylocaldum_szegediense
Unigene236	0.7034	0.5843	1.0769	0	0	0	0.0369	0.0509	yes	d__Bacteria;p__Proteobacteria;c__Deltaproteobacteria;o__Desulfobacterales;f__Desulfobacteraceae;g__Desulfococcus;s__Desulfococcus_multivorans
Unigene237	1.0299	1.1471	1.4278	0	0	0	0.0369	0.0509	yes	d__Bacteria;p__Proteobacteria;c__Deltaproteobacteria;o__Desulfuromonadales;f__Geobacteraceae;g__Geoalkalibacter;s__Geoalkalibacter_ferrihydriticus
Unigene238	1.2031	0.8084	0.7988	0.0243	0	0	0.0369	0.0509	yes	d__Bacteria;p__Proteobacteria;c__Deltaproteobacteria;o__Desulfuromonadales;f__Geobacteraceae;g__Geoalkalibacter;s__Geoalkalibacter_ferrihydriticus
Unigene239	27.2421	25.5191	26.2629	0	0.0473	0.0771	0.0369	0.0509	yes	d__Bacteria;p__Proteobacteria;c__Gammaproteobacteria;o__Xanthomonadales;f__Algiphilaceae;g__Algiphilus;s__Algiphilus_aromaticivorans
Unigene240	3.3059	3.861	2.3956	0.1288	0	0	0.0369	0.0509	yes	d__Bacteria;p__Proteobacteria;c__Betaproteobacteria;o__Gallionellales;f__Gallionellaceae;g__Sideroxydans;s__Sideroxydans_lithotrophicus
Unigene241	2.4261	1.5795	1.3075	0	0	0	0.0369	0.0509	yes	d__Bacteria;p__Proteobacteria;c__Deltaproteobacteria;o__Desulfuromonadales;f__Geobacteraceae;g__Geoalkalibacter;s__Geoalkalibacter_ferrihydriticus
Unigene242	1.9624	2.3694	2.1833	0	0	0	0.0369	0.0509	yes	d__Bacteria;p__Proteobacteria;c__Deltaproteobacteria;o__Desulfuromonadales;f__Geobacteraceae;g__Geoalkalibacter;s__Geoalkalibacter_ferrihydriticus
Unigene243	1.9454	0.716	0.7328	0	0	0	0.0369	0.0509	yes	d__Bacteria;p__Proteobacteria;c__Gammaproteobacteria;o__Methylococcales;f__Methylococcaceae;g__Methylobacter;s__Methylobacter_tundripaludum
Unigene244	3.4665	2.9514	2.2752	0	0.0168	0	0.0369	0.0509	yes	d__Bacteria;p__Proteobacteria;c__Gammaproteobacteria;o__Chromatiales;f__Chromatiaceae;g__Nitrosococcus;s__Nitrosococcus_halophilus
Unigene245	2.1787	2.4164	2.0609	0	0	0	0.0369	0.0509	yes	d__unclassified;p__unclassified;c__unclassified;o__unclassified;f__unclassified;g__unclassified;s__unclassified
Unigene246	0.5445	1.2495	1.0124	0	0	0	0.0369	0.0509	yes	d__unclassified;p__unclassified;c__unclassified;o__unclassified;f__unclassified;g__unclassified;s__unclassified
Unigene247	0.8911	0.5195	1.0837	0	0.0406	0	0.0369	0.0509	yes	d__Bacteria;p__Proteobacteria;c__Deltaproteobacteria;o__Desulfobacterales;f__Desulfobacteraceae;g__Desulfatibacillum;s__Desulfatibacillum_aliphaticivorans
Unigene248	3.772	5.0016	3.533	0.0528	0	0	0.0369	0.0509	yes	d__Bacteria;p__Proteobacteria;c__Gammaproteobacteria;o__Thiotrichales;f__Piscirickettsiaceae;g__Methylophaga;s__Methylophaga_thiooxydans
Unigene249	2.3279	1.2718	1.9235	0	0	0	0.0369	0.0509	yes	d__Bacteria;p__Proteobacteria;c__Betaproteobacteria;o__Hydrogenophilales;f__Hydrogenophilaceae;g__Thiobacillus;s__Thiobacillus_denitrificans
Unigene250	2.4036	1.7754	2.1209	0.0632	0.0387	0	0.0369	0.0509	yes	d__Bacteria;p__Proteobacteria;c__Betaproteobacteria;o__Hydrogenophilales;f__Hydrogenophilaceae;g__Thiobacillus;s__Thiobacillus_denitrificans
Unigene251	1.1938	0.9538	0.8833	0	0	0	0.0369	0.0509	yes	d__Bacteria;p__Proteobacteria;c__Betaproteobacteria;o__Hydrogenophilales;f__Hydrogenophilaceae;g__Thiobacillus;s__Thiobacillus_denitrificans
Unigene252	0.7852	0.956	0.3504	0	0	0	0.0369	0.0509	yes	d__Bacteria;p__Proteobacteria;c__Deltaproteobacteria;o__Desulfuromonadales;f__Geobacteraceae;g__Geoalkalibacter;s__Geoalkalibacter_ferrihydriticus
Unigene253	3.0568	3.2758	1.9152	0	0	0	0.0369	0.0509	yes	d__Bacteria;p__Proteobacteria;c__Deltaproteobacteria;o__Desulfuromonadales;f__Geobacteraceae;g__Geoalkalibacter;s__Geoalkalibacter_subterraneus
Unigene254	1.3698	1.1654	1.0182	0.025	0	0	0.0369	0.0509	yes	d__unclassified;p__unclassified;c__unclassified;o__unclassified;f__unclassified;g__unclassified;s__unclassified
Unigene255	2.0891	1.4308	1.0305	0	0	0.1469	0.0369	0.0509	yes	d__unclassified;p__unclassified;c__unclassified;o__unclassified;f__unclassified;g__unclassified;s__unclassified
Unigene256	1.4135	0.5698	1.4949	0	0	0	0.0369	0.0509	yes	d__unclassified;p__unclassified;c__unclassified;o__unclassified;f__unclassified;g__unclassified;s__unclassified
Unigene257	1.0891	0.7735	0.6749	0	0	0	0.0369	0.0509	yes	d__Bacteria;p__Bacteroidetes;c__Cytophagia;o__Cytophagales;f__Flammeovirgaceae;g__Marivirga;s__Marivirga_tractuosa
Unigene258	1.2429	1.6493	1.6563	0	0	0	0.0369	0.0509	yes	d__Bacteria;p__Cyanobacteria;c__Cyanobacteria_noname;o__Nostocales;f__Nostocaceae;g__Nostoc;s__Nostoc_sp._PCC_7107
Unigene259	1.6229	0.532	1.4727	0	0.0754	0	0.0369	0.0509	yes	d__Bacteria;p__Proteobacteria;c__Gammaproteobacteria;o__Chromatiales;f__Ectothiorhodospiraceae;g__Thioalkalivibrio;s__Thioalkalivibrio_sulfidiphilus
Unigene260	0.8283	0.4542	0.4066	0	0	0	0.0369	0.0509	yes	d__Bacteria;p__Proteobacteria;c__Gammaproteobacteria;o__Chromatiales;f__Ectothiorhodospiraceae;g__Thioalkalivibrio;s__Thioalkalivibrio_sulfidiphilus
Unigene261	3.7699	0.6694	2.0248	0	0	0	0.0369	0.0509	yes	d__unclassified;p__unclassified;c__unclassified;o__unclassified;f__unclassified;g__unclassified;s__unclassified
Unigene262	4.3913	2.633	3.3279	0.0631	0	0	0.0369	0.0509	yes	d__Bacteria;p__Proteobacteria;c__Betaproteobacteria;o__Hydrogenophilales;f__Hydrogenophilaceae;g__Thiobacillus;s__Thiobacillus_denitrificans
Unigene263	0.9742	0.5444	0.8179	0.042	0	0	0.0369	0.0509	yes	d__Bacteria;p__Proteobacteria;c__Deltaproteobacteria;o__Desulfobacterales;f__Desulfobacteraceae;g__Desulfococcus;s__Desulfococcus_multivorans
Unigene264	0.8427	1.571	0.889	0	0	0	0.0369	0.0509	yes	d__unclassified;p__unclassified;c__unclassified;o__unclassified;f__unclassified;g__unclassified;s__unclassified
Unigene265	1.4383	1.0419	1.8761	0	0.0463	0	0.0369	0.0509	yes	d__Bacteria;p__Bacteroidetes;c__Flavobacteriia;o__Flavobacteriales;f__Flavobacteriaceae;g__Chryseobacterium;s__Chryseobacterium_gleum
Unigene266	0.4408	0	1.0992	0	0	0	0.0369	0.0509	yes	d__Bacteria;p__Proteobacteria;c__Alphaproteobacteria;o__Rhodobacterales;f__Hyphomonadaceae;g__Hyphomonas;s__Hyphomonas_unclassified
Unigene267	0.8809	0.6421	0.9249	0	0	0	0.0369	0.0509	yes	d__Bacteria;p__Bacteroidetes;c__Cytophagia;o__Cytophagales;f__Cyclobacteriaceae;g__Cyclobacteriaceae_noname;s__Cyclobacteriaceae_bacterium_AK24
Unigene268	1.0806	0.4756	0.5958	0.017	0	0	0.0369	0.0509	yes	d__Bacteria;p__Proteobacteria;c__Deltaproteobacteria;o__Desulfuromonadales;f__Geobacteraceae;g__Geoalkalibacter;s__Geoalkalibacter_subterraneus
Unigene269	0.8055	0.9561	1.033	0	0.0139	0	0.0369	0.0509	yes	d__Bacteria;p__Deinococcus-Thermus;c__Deinococci;o__Thermales;f__Thermaceae;g__Meiothermus;s__Meiothermus_rufus
Unigene270	1.4326	1.035	1.175	0.0217	0	0	0.0369	0.0509	yes	d__Bacteria;p__Proteobacteria;c__Deltaproteobacteria;o__Desulfuromonadales;f__Geobacteraceae;g__Geoalkalibacter;s__Geoalkalibacter_ferrihydriticus
Unigene271	6.9922	8.2212	6.1828	0	0	0	0.0369	0.0509	yes	d__unclassified;p__unclassified;c__unclassified;o__unclassified;f__unclassified;g__unclassified;s__unclassified
Unigene272	1.6256	0.8659	0.8185	0	0	0	0.0369	0.0509	yes	d__unclassified;p__unclassified;c__unclassified;o__unclassified;f__unclassified;g__unclassified;s__unclassified
Unigene273	1.509	1.6957	1.023	0	0	0	0.0369	0.0509	yes	d__Bacteria;p__Proteobacteria;c__Betaproteobacteria;o__Gallionellales;f__Gallionellaceae;g__Sideroxydans;s__Sideroxydans_lithotrophicus
Unigene274	0.5629	0.3998	0.4617	0	0.0156	0	0.0369	0.0509	yes	d__unclassified;p__unclassified;c__unclassified;o__unclassified;f__unclassified;g__unclassified;s__unclassified
Unigene275	1.6975	1.3521	1.059	0	0	0	0.0369	0.0509	yes	d__Bacteria;p__Proteobacteria;c__Alphaproteobacteria;o__Sphingomonadales;f__Sphingomonadaceae;g__Sphingopyxis;s__Sphingopyxis_sp._Kp5.2
Unigene276	0.3564	0.5695	0.4922	0	0	0	0.0369	0.0509	yes	d__Bacteria;p__Proteobacteria;c__Alphaproteobacteria;o__Sphingomonadales;f__Sphingomonadaceae;g__Sphingomonas;s__Sphingomonas_sp._KC8
Unigene277	7.6011	5.7032	5.7427	0.0491	0.0225	0.0367	0.0369	0.0509	yes	d__Bacteria;p__Proteobacteria;c__Betaproteobacteria;o__Hydrogenophilales;f__Hydrogenophilaceae;g__Thiobacillus;s__Thiobacillus_thioparus
Unigene278	3.3742	1.4925	1.9985	0	0	0	0.0369	0.0509	yes	d__Bacteria;p__Proteobacteria;c__Gammaproteobacteria;o__Gammaproteobacteria_noname;f__Gammaproteobacteria_noname;g__Gammaproteobacteria_noname;s__SAR86_cluster_bacterium_SAR86A
Unigene279	4.0777	1.5433	1.9143	0	0	0	0.0369	0.0509	yes	d__unclassified;p__unclassified;c__unclassified;o__unclassified;f__unclassified;g__unclassified;s__unclassified
Unigene280	0.9246	1.1605	1.0204	0	0	0	0.0369	0.0509	yes	d__Bacteria;p__Planctomycetes;c__Planctomycetia;o__Planctomycetales;f__Planctomycetaceae;g__Rubinisphaera;s__Rubinisphaera_brasiliensis
Unigene281	2.993	3.4494	4.0866	0	0	0	0.0369	0.0509	yes	d__Bacteria;p__Proteobacteria;c__Gammaproteobacteria;o__Xanthomonadales;f__Xanthomonadaceae;g__Xanthomonas;s__Xanthomonas_axonopodis
Unigene282	2.6937	1.0435	0.4228	0	0	0	0.0369	0.0509	yes	d__Bacteria;p__Proteobacteria;c__Deltaproteobacteria;o__Desulfobacterales;f__Desulfobacteraceae;g__Desulfococcus;s__Desulfococcus_multivorans
Unigene283	1.1904	0.8892	0.8976	0	0	0	0.0369	0.0509	yes	d__Bacteria;p__Proteobacteria;c__Betaproteobacteria;o__Burkholderiales;f__Comamonadaceae;g__Comamonas;s__Comamonas_badia
Unigene284	5.0276	5.5388	4.1713	0.0266	0.0244	0	0.0369	0.0509	yes	d__Bacteria;p__Actinobacteria;c__Actinobacteria;o__Micrococcales;f__Intrasporangiaceae;g__Tetrasphaera;s__Tetrasphaera_australiensis
Unigene285	3.0647	2.0915	1.9836	0	0.0156	0	0.0369	0.0509	yes	d__Bacteria;p__Planctomycetes;c__Planctomycetia;o__Planctomycetales;f__Planctomycetaceae;g__Singulisphaera;s__Singulisphaera_acidiphila
Unigene286	4.9411	3.0892	3.6279	0.038	0.0261	0.0142	0.0369	0.0509	yes	d__Bacteria;p__Proteobacteria;c__Gammaproteobacteria;o__Gammaproteobacteria_noname;f__Gammaproteobacteria_noname;g__Gammaproteobacteria_noname;s__endosymbiont_of_Riftia_pachyptila
Unigene287	3.0679	2.6146	2.0264	0	0	0	0.0369	0.0509	yes	d__Bacteria;p__Proteobacteria;c__Betaproteobacteria;o__Hydrogenophilales;f__Hydrogenophilaceae;g__Thiobacillus;s__Thiobacillus_denitrificans
Unigene288	1.4449	0.8628	1.0664	0	0	0	0.0369	0.0509	yes	d__Bacteria;p__Proteobacteria;c__Betaproteobacteria;o__Hydrogenophilales;f__Hydrogenophilaceae;g__Thiobacillus;s__Thiobacillus_thioparus
Unigene289	0.7819	1.19	0.8035	0	0	0	0.0369	0.0509	yes	d__Bacteria;p__Bacteria_noname;c__Bacteria_noname;o__Bacteria_noname;f__Bacteria_noname;g__Bacteria_noname;s__uncultured_bacterium
Unigene290	1.5148	1.6565	1.628	0	0	0	0.0369	0.0509	yes	d__Bacteria;p__Bacteria_noname;c__Bacteria_noname;o__Bacteria_noname;f__Bacteria_noname;g__Bacteria_noname;s__uncultured_bacterium
Unigene291	1.3477	1.0285	1.3721	0	0	0	0.0369	0.0509	yes	d__Bacteria;p__Proteobacteria;c__Deltaproteobacteria;o__Desulfobacterales;f__Desulfobacteraceae;g__Desulfococcus;s__Desulfococcus_multivorans
Unigene292	2.9854	3.5375	2.5507	0	0.0092	0	0.0369	0.0509	yes	d__Bacteria;p__Proteobacteria;c__Betaproteobacteria;o__Hydrogenophilales;f__Hydrogenophilaceae;g__Thiobacillus;s__Thiobacillus_thioparus
Unigene293	3.4322	1.6427	1.8319	0	0	0	0.0369	0.0509	yes	d__Bacteria;p__Proteobacteria;c__Betaproteobacteria;o__Hydrogenophilales;f__Hydrogenophilaceae;g__Thiobacillus;s__Thiobacillus_denitrificans
Unigene294	2.7008	2.7241	2.4702	0	0.0248	0	0.0369	0.0509	yes	d__Bacteria;p__Proteobacteria;c__Alphaproteobacteria;o__Rhodobacterales;f__Rhodobacteraceae;g__Paracoccus;s__Paracoccus_pantotrophus
Unigene295	2.3325	1.9879	2.0059	0	0.0156	0.0128	0.0369	0.0509	yes	d__Bacteria;p__Planctomycetes;c__Planctomycetia;o__Planctomycetales;f__Planctomycetaceae;g__Rhodopirellula;s__Rhodopirellula_sallentina
Unigene296	1.6486	0.9084	0.3271	0	0	0	0.0369	0.0509	yes	d__unclassified;p__unclassified;c__unclassified;o__unclassified;f__unclassified;g__unclassified;s__unclassified
Unigene297	1.6206	1.9242	2.4916	0	0.0299	0	0.0369	0.0509	yes	d__Bacteria;p__Bacteroidetes;c__Sphingobacteriia;o__Sphingobacteriales;f__Chitinophagaceae;g__Gracilimonas;s__Gracilimonas_tropica
Unigene298	10.1557	11.6789	12.385	0	0	0.1324	0.0369	0.0509	yes	d__Bacteria;p__Bacteroidetes;c__Cytophagia;o__Cytophagales;f__Cytophagaceae;g__Runella;s__Runella_slithyformis
Unigene299	2.0891	1.55	1.8892	0	0	0	0.0369	0.0509	yes	d__Bacteria;p__Proteobacteria;c__Deltaproteobacteria;o__Desulfobacterales;f__Desulfobacteraceae;g__Desulfococcus;s__Desulfococcus_multivorans
Unigene300	1.3629	1.2431	1.5348	0.0258	0	0	0.0369	0.0509	yes	d__Bacteria;p__Proteobacteria;c__Deltaproteobacteria;o__Desulfuromonadales;f__Desulfuromonadaceae;g__Desulfuromonas;s__Desulfuromonas_acetoxidans
Unigene301	0.7508	0.7359	1.348	0	0	0	0.0369	0.0509	yes	d__Bacteria;p__Bacteroidetes;c__Bacteroidia;o__Bacteroidales;f__Prolixibacteraceae;g__Prolixibacter;s__Prolixibacter_bellariivorans
Unigene302	5.4574	5.935	8.7672	0	0	0	0.0369	0.0509	yes	d__Bacteria;p__Proteobacteria;c__Alphaproteobacteria;o__Rhodospirillales;f__Rhodospirillaceae;g__Azospirillum;s__Azospirillum_brasilense
Unigene303	7.6074	6.6747	6.4718	0.065	0	0	0.0369	0.0509	yes	d__Bacteria;p__Proteobacteria;c__Gammaproteobacteria;o__Oceanospirillales;f__Hahellaceae;g__Hahella;s__Hahella_ganghwensis
Unigene304	0.3351	0.5355	0.7713	0	0	0	0.0369	0.0509	yes	d__unclassified;p__unclassified;c__unclassified;o__unclassified;f__unclassified;g__unclassified;s__unclassified
Unigene305	1.2525	0.417	0.901	0	0	0	0.0369	0.0509	yes	d__Bacteria;p__Bacteroidetes;c__Flavobacteriia;o__Flavobacteriales;f__Flavobacteriaceae;g__Zunongwangia;s__Zunongwangia_profunda
Unigene306	2.0224	1.1371	1.0345	0	0	0	0.0369	0.0509	yes	d__unclassified;p__unclassified;c__unclassified;o__unclassified;f__unclassified;g__unclassified;s__unclassified
Unigene307	0.7744	3.2998	5.3473	0	0	0	0.0369	0.0509	yes	d__unclassified;p__unclassified;c__unclassified;o__unclassified;f__unclassified;g__unclassified;s__unclassified
Unigene308	1.2981	1.3088	1.374	0	0	0	0.0369	0.0509	yes	d__Bacteria;p__Proteobacteria;c__Gammaproteobacteria;o__Pseudomonadales;f__Pseudomonadaceae;g__Pseudomonas;s__Pseudomonas_aeruginosa
Unigene309	1.2244	0.5218	0.9512	0	0	0	0.0369	0.0509	yes	d__unclassified;p__unclassified;c__unclassified;o__unclassified;f__unclassified;g__unclassified;s__unclassified
Unigene310	1.9238	1.3175	2.056	0	0	0	0.0369	0.0509	yes	d__unclassified;p__unclassified;c__unclassified;o__unclassified;f__unclassified;g__unclassified;s__unclassified
Unigene311	0.7273	0.8928	0.6187	0	0	0	0.0369	0.0509	yes	d__unclassified;p__unclassified;c__unclassified;o__unclassified;f__unclassified;g__unclassified;s__unclassified
Unigene312	1.2856	0.9783	0.6341	0	0	0	0.0369	0.0509	yes	d__unclassified;p__unclassified;c__unclassified;o__unclassified;f__unclassified;g__unclassified;s__unclassified
Unigene313	1.656	2.4665	1.9245	0	0.0388	0	0.0369	0.0509	yes	d__unclassified;p__unclassified;c__unclassified;o__unclassified;f__unclassified;g__unclassified;s__unclassified
Unigene314	1.6084	1.0217	2.0006	0	0	0	0.0369	0.0509	yes	d__Bacteria;p__Proteobacteria;c__Deltaproteobacteria;o__Desulfobacterales;f__Desulfobacteraceae;g__Desulfococcus;s__Desulfococcus_multivorans
Unigene315	0.6724	0.6892	0.5388	0	0	0	0.0369	0.0509	yes	d__Bacteria;p__Bacteroidetes;c__Flavobacteriia;o__Flavobacteriales;f__Flavobacteriales_noname;g__Flavobacteriales_noname;s__Flavobacteriales_bacterium_BRH_c54
Unigene316	2.8248	2.9376	2.8124	0	0	0	0.0369	0.0509	yes	d__Bacteria;p__Proteobacteria;c__Betaproteobacteria;o__Rhodocyclales;f__Rhodocyclaceae;g__Thauera;s__Thauera_sp._27
Unigene317	1.1938	1.0901	0.9814	0	0	0	0.0369	0.0509	yes	d__Eukaryota;p__Glomeromycota;c__Glomeromycetes;o__Glomerales;f__Glomeraceae;g__Rhizophagus;s__Rhizophagus_irregularis
Unigene318	1.5771	0.6067	0.7563	0	0	0	0.0369	0.0509	yes	d__Bacteria;p__Proteobacteria;c__Gammaproteobacteria;o__Pseudomonadales;f__Pseudomonadaceae;g__Pseudomonas;s__Pseudomonas_monteilii
Unigene319	0.9047	0.8479	1.4014	0	0	0.0134	0.0369	0.0509	yes	d__Bacteria;p__Proteobacteria;c__Gammaproteobacteria;o__Alteromonadales;f__Shewanellaceae;g__Shewanella;s__Shewanella_algae
Unigene320	7.9659	4.4628	4.6215	0.0571	0.0524	0	0.0369	0.0509	yes	d__Bacteria;p__Proteobacteria;c__Gammaproteobacteria;o__Gammaproteobacteria_noname;f__Competibacteraceae;g__Candidatus_Contendobacter;s__Candidatus_Contendobacter_odensis
Unigene321	7.7767	5.8139	12.0908	0	0	0	0.0369	0.0509	yes	d__unclassified;p__unclassified;c__unclassified;o__unclassified;f__unclassified;g__unclassified;s__unclassified
Unigene322	10.062	10.0964	10.543	0.0641	0	0	0.0369	0.0509	yes	d__Bacteria;p__Proteobacteria;c__Alphaproteobacteria;o__Rhodobacterales;f__Hyphomonadaceae;g__Oceanicaulis;s__Oceanicaulis_sp._HL-87
Unigene323	0.8	0.5113	0.5524	0	0	0	0.0369	0.0509	yes	d__Bacteria;p__Proteobacteria;c__Deltaproteobacteria;o__Desulfobacterales;f__Desulfobacteraceae;g__Desulfococcus;s__Desulfococcus_multivorans
Unigene324	1.1244	1.1387	1.1183	0	0	0	0.0369	0.0509	yes	d__Bacteria;p__Proteobacteria;c__Deltaproteobacteria;o__Desulfobacterales;f__Desulfobacteraceae;g__Desulfococcus;s__Desulfococcus_multivorans
Unigene325	0.551	2.6414	1.9024	0	0	0	0.0369	0.0509	yes	d__unclassified;p__unclassified;c__unclassified;o__unclassified;f__unclassified;g__unclassified;s__unclassified
Unigene326	0.9317	0.7445	2.1447	0	0	0	0.0369	0.0509	yes	d__unclassified;p__unclassified;c__unclassified;o__unclassified;f__unclassified;g__unclassified;s__unclassified
Unigene327	1.1134	1.3818	1.8496	0	0	0	0.0369	0.0509	yes	d__Bacteria;p__Bacteria_noname;c__Bacteria_noname;o__Bacteria_noname;f__Bacteria_noname;g__Bacteria_noname;s__uncultured_bacterium
Unigene328	1.2075	0.6724	0.6949	0	0	0	0.0369	0.0509	yes	d__unclassified;p__unclassified;c__unclassified;o__unclassified;f__unclassified;g__unclassified;s__unclassified
Unigene329	0.8576	0.6022	0.7178	0	0	0	0.0369	0.0509	yes	d__unclassified;p__unclassified;c__unclassified;o__unclassified;f__unclassified;g__unclassified;s__unclassified
Unigene330	2.151	2.0165	2.6736	0	0	0	0.0369	0.0509	yes	d__Bacteria;p__Proteobacteria;c__Betaproteobacteria;o__Hydrogenophilales;f__Hydrogenophilaceae;g__Thiobacillus;s__Thiobacillus_denitrificans
Unigene331	3.311	2.0207	2.8915	0	0.0804	0	0.0369	0.0509	yes	d__Bacteria;p__Proteobacteria;c__Betaproteobacteria;o__Hydrogenophilales;f__Hydrogenophilaceae;g__Thiobacillus;s__Thiobacillus_denitrificans
Unigene332	2.2824	1.7032	1.7069	0	0	0	0.0369	0.0509	yes	d__Bacteria;p__Proteobacteria;c__Deltaproteobacteria;o__Desulfuromonadales;f__Geobacteraceae;g__Geoalkalibacter;s__Geoalkalibacter_ferrihydriticus
Unigene333	0.757	1.1787	0.3351	0	0	0	0.0369	0.0509	yes	d__Bacteria;p__Firmicutes;c__Clostridia;o__Clostridiales;f__Ruminococcaceae;g__Ruminococcus;s__Ruminococcus_callidus
Unigene334	1.0109	0.9026	0.831	0	0	0	0.0369	0.0509	yes	d__Bacteria;p__Planctomycetes;c__Planctomycetia;o__Planctomycetales;f__Planctomycetaceae;g__Rubinisphaera;s__Rubinisphaera_brasiliensis
Unigene335	1.5213	1.4181	1.4469	0.0278	0	0	0.0369	0.0509	yes	d__Bacteria;p__Proteobacteria;c__Gammaproteobacteria;o__Pseudomonadales;f__Pseudomonadaceae;g__Cellvibrio;s__Cellvibrio_mixtus
Unigene336	5.0624	6.2729	7.1074	0.0472	0	0.0883	0.0369	0.0509	yes	d__Bacteria;p__Proteobacteria;c__Alphaproteobacteria;o__Rhodobacterales;f__Hyphomonadaceae;g__Oceanicaulis;s__Oceanicaulis_alexandrii
Unigene337	3.7592	3.6801	2.8843	0	0	0	0.0369	0.0509	yes	d__Bacteria;p__Proteobacteria;c__Gammaproteobacteria;o__Xanthomonadales;f__Xanthomonadaceae;g__Arenimonas;s__Arenimonas_malthae
Unigene338	1.5917	2.0947	0.9914	0	0	0	0.0369	0.0509	yes	d__Bacteria;p__Proteobacteria;c__Gammaproteobacteria;o__Xanthomonadales;f__Xanthomonadaceae;g__Lysobacter;s__Lysobacter_dokdonensis
Unigene339	1.4091	0.3336	1.5316	0	0	0	0.0369	0.0509	yes	d__unclassified;p__unclassified;c__unclassified;o__unclassified;f__unclassified;g__unclassified;s__unclassified
Unigene340	1.1192	0.3974	0.5152	0	0	0	0.0369	0.0509	yes	d__unclassified;p__unclassified;c__unclassified;o__unclassified;f__unclassified;g__unclassified;s__unclassified
Unigene341	3.4607	1.6576	2.2539	0	0	0	0.0369	0.0509	yes	d__unclassified;p__unclassified;c__unclassified;o__unclassified;f__unclassified;g__unclassified;s__unclassified
Unigene342	2.2527	1.437	1.1178	0	0	0	0.0369	0.0509	yes	d__Bacteria;p__Proteobacteria;c__Deltaproteobacteria;o__Desulfuromonadales;f__Geobacteraceae;g__Geoalkalibacter;s__Geoalkalibacter_ferrihydriticus
Unigene343	1.5349	1.4275	1.402	0	0	0.048	0.0369	0.0509	yes	d__Bacteria;p__Proteobacteria;c__Gammaproteobacteria;o__Pseudomonadales;f__Pseudomonadaceae;g__Pseudomonas;s__Pseudomonas_monteilii
Unigene344	1.2535	2.4164	0.9618	0	0	0	0.0369	0.0509	yes	d__Bacteria;p__Proteobacteria;c__Gammaproteobacteria;o__Pseudomonadales;f__Pseudomonadaceae;g__Pseudomonas;s__Pseudomonas_putida
Unigene345	0.8783	0.5614	0.7562	0	0	0	0.0369	0.0509	yes	d__unclassified;p__unclassified;c__unclassified;o__unclassified;f__unclassified;g__unclassified;s__unclassified
Unigene346	0.9905	0.504	0.4764	0	0	0	0.0369	0.0509	yes	d__Bacteria;p__Proteobacteria;c__Deltaproteobacteria;o__Desulfuromonadales;f__Geobacteraceae;g__Geoalkalibacter;s__Geoalkalibacter_ferrihydriticus
Unigene347	1.3677	0.8643	0.747	0	0	0	0.0369	0.0509	yes	d__Bacteria;p__Proteobacteria;c__Deltaproteobacteria;o__Desulfuromonadales;f__Geobacteraceae;g__Geoalkalibacter;s__Geoalkalibacter_ferrihydriticus
Unigene348	3.9181	3.7362	3.2311	0.023	0	0.0172	0.0369	0.0509	yes	d__Bacteria;p__Proteobacteria;c__Alphaproteobacteria;o__Caulobacterales;f__Caulobacteraceae;g__Brevundimonas;s__Brevundimonas_aveniformis
Unigene349	13.462	13.5296	9.0915	0.1002	0	0	0.0369	0.0509	yes	d__Bacteria;p__Proteobacteria;c__Alphaproteobacteria;o__Caulobacterales;f__Caulobacteraceae;g__Brevundimonas;s__Brevundimonas_aveniformis
Unigene350	4.5314	4.8707	5.566	0	0.0491	0	0.0369	0.0509	yes	d__Bacteria;p__Proteobacteria;c__Alphaproteobacteria;o__Rhodospirillales;f__Acetobacteraceae;g__Rubritepida;s__Rubritepida_flocculans
Unigene351	1.3483	1.3765	1.1638	0	0	0	0.0369	0.0509	yes	d__Bacteria;p__Proteobacteria;c__Alphaproteobacteria;o__Rhizobiales;f__Aurantimonadaceae;g__Aureimonas;s__Aureimonas_altamirensis
Unigene352	1.0339	1.2441	1.0444	0	0	0	0.0369	0.0509	yes	d__Bacteria;p__Verrucomicrobia;c__Opitutae;o__Opitutales;f__Opitutaceae;g__Opitutus;s__Opitutus_terrae
Unigene353	0.6943	0.5283	0.4077	0.0373	0.0513	0	0.0369	0.0509	yes	d__Bacteria;p__Bacteria_noname;c__Bacteria_noname;o__Bacteria_noname;f__Bacteria_noname;g__Bacteria_noname;s__uncultured_bacterium
Unigene354	1.5372	1.5505	1.7127	0.1291	0.1975	0.0966	0.0369	0.0509	yes	d__Bacteria;p__Proteobacteria;c__Alphaproteobacteria;o__Rhodobacterales;f__Hyphomonadaceae;g__Hyphomonas;s__Hyphomonas_polymorpha
Unigene355	1.1759	0.9319	0.9242	0	0	0	0.0369	0.0509	yes	d__Bacteria;p__Proteobacteria;c__Deltaproteobacteria;o__Desulfobacterales;f__Desulfobacteraceae;g__Desulfatitalea;s__Desulfatitalea_sp._BRH_c12
Unigene356	1.1403	0.7023	0.6357	0	0	0	0.0369	0.0509	yes	d__Bacteria;p__Proteobacteria;c__Deltaproteobacteria;o__Desulfobacterales;f__Desulfobacteraceae;g__Desulfatitalea;s__Desulfatitalea_sp._BRH_c12
Unigene357	1.0758	0.5831	1.0861	0	0	0	0.0369	0.0509	yes	d__Bacteria;p__Bacteria_noname;c__Bacteria_noname;o__Bacteria_noname;f__Bacteria_noname;g__Bacteria_noname;s__uncultured_bacterium
Unigene358	1.2753	1.3435	1.0274	0.0373	0	0	0.0369	0.0509	yes	d__Bacteria;p__Bacteria_noname;c__Bacteria_noname;o__Bacteria_noname;f__Bacteria_noname;g__Bacteria_noname;s__uncultured_bacterium
Unigene359	3.3361	2.8711	2.0929	0.0172	0.0158	0	0.0369	0.0509	yes	d__Bacteria;p__Proteobacteria;c__Betaproteobacteria;o__Rhodocyclales;f__Rhodocyclaceae;g__Methyloversatilis;s__Methyloversatilis_sp._FAM1
Unigene360	2.0166	1.6113	1.4013	0	0	0	0.0369	0.0509	yes	d__unclassified;p__unclassified;c__unclassified;o__unclassified;f__unclassified;g__unclassified;s__unclassified
Unigene361	1.4006	1.4098	1.1423	0	0	0	0.0369	0.0509	yes	d__unclassified;p__unclassified;c__unclassified;o__unclassified;f__unclassified;g__unclassified;s__unclassified
Unigene362	0.9113	0.5631	0.6922	0	0	0	0.0369	0.0509	yes	d__Bacteria;p__Bacteroidetes;c__Cytophagia;o__Cytophagales;f__Cytophagaceae;g__Runella;s__Runella_slithyformis
Unigene363	0.7632	0.7201	0.665	0	0	0	0.0369	0.0509	yes	d__Bacteria;p__Bacteroidetes;c__Cytophagia;o__Cytophagales;f__Cytophagaceae;g__Anditalea;s__Anditalea_andensis
Unigene364	1.6514	1.8653	1.6945	0	0	0	0.0369	0.0509	yes	d__Bacteria;p__Proteobacteria;c__Gammaproteobacteria;o__Xanthomonadales;f__Xanthomonadaceae;g__Luteimonas;s__Luteimonas_mephitis
Unigene365	2.2801	1.9015	1.4197	0.0246	0.0226	0	0.0369	0.0509	yes	d__Bacteria;p__Proteobacteria;c__Betaproteobacteria;o__Rhodocyclales;f__Rhodocyclaceae;g__Thauera;s__Thauera_phenylacetica
Unigene366	2.0078	0.9249	0.9368	0	0.131	0	0.0369	0.0509	yes	d__unclassified;p__unclassified;c__unclassified;o__unclassified;f__unclassified;g__unclassified;s__unclassified
Unigene367	0.8648	0.701	0.5193	0	0	0	0.0369	0.0509	yes	d__Bacteria;p__Proteobacteria;c__Gammaproteobacteria;o__Pseudomonadales;f__Pseudomonadaceae;g__Pseudomonas;s__Pseudomonas_monteilii
Unigene368	1.704	0.9499	1.6647	0	0	0	0.0369	0.0509	yes	d__Bacteria;p__Proteobacteria;c__Gammaproteobacteria;o__Pseudomonadales;f__Pseudomonadaceae;g__Pseudomonas;s__Pseudomonas_monteilii
Unigene369	1.2184	0.9839	0.9499	0	0	0	0.0369	0.0509	yes	d__Bacteria;p__Bacteroidetes;c__Flavobacteriia;o__Flavobacteriales;f__Flavobacteriaceae;g__Nonlabens;s__Nonlabens_marinus
Unigene370	1.2246	0.9456	0.823	0.0108	0	0	0.0369	0.0509	yes	d__Bacteria;p__Actinobacteria;c__Thermoleophilia;o__Solirubrobacterales;f__Solirubrobacteraceae;g__Solirubrobacter;s__Solirubrobacter_sp._URHD0082
Unigene371	2.0878	1.8929	1.3037	0.0584	0	0	0.0369	0.0509	yes	d__Bacteria;p__Proteobacteria;c__Betaproteobacteria;o__Hydrogenophilales;f__Hydrogenophilaceae;g__Thiobacillus;s__Thiobacillus_denitrificans
Unigene372	0.6921	0.7373	1.0885	0	0	0	0.0369	0.0509	yes	d__Bacteria;p__Verrucomicrobia;c__Spartobacteria;o__Spartobacteria_noname;f__Spartobacteria_noname;g__Chthoniobacter;s__Chthoniobacter_flavus
Unigene373	0.613	0.8078	0.6127	0	0	0	0.0369	0.0509	yes	d__Bacteria;p__Aquificae;c__Aquificae;o__Desulfurobacteriales;f__Desulfurobacteriaceae;g__Desulfurobacterium;s__Desulfurobacterium_sp._TC5-1
Unigene374	1.1609	1.0034	0.8067	0	0	0	0.0369	0.0509	yes	d__Bacteria;p__Proteobacteria;c__Deltaproteobacteria;o__Myxococcales;f__Anaeromyxobacteraceae;g__Anaeromyxobacter;s__Anaeromyxobacter_sp._K
Unigene375	0.7042	0.7033	0.7091	0	0	0	0.0369	0.0509	yes	d__Bacteria;p__Bacteria_noname;c__Bacteria_noname;o__Bacteria_noname;f__Bacteria_noname;g__Bacteria_noname;s__uncultured_bacterium
Unigene376	2.359	2.4521	1.8583	0.0904	0.0277	0	0.0369	0.0509	yes	d__Bacteria;p__Proteobacteria;c__Betaproteobacteria;o__Hydrogenophilales;f__Hydrogenophilaceae;g__Thiobacillus;s__Thiobacillus_denitrificans
Unigene377	1.3264	1.4131	1.0686	0	0	0	0.0369	0.0509	yes	d__unclassified;p__unclassified;c__unclassified;o__unclassified;f__unclassified;g__unclassified;s__unclassified
Unigene378	0.8877	0.7935	0.7163	0	0	0.01	0.0369	0.0509	yes	d__Bacteria;p__Proteobacteria;c__Alphaproteobacteria;o__Rhizobiales;f__Bradyrhizobiaceae;g__Bradyrhizobium;s__Bradyrhizobium_sp._LTSP849
Unigene379	1.4693	0.9071	0.7686	0	0	0	0.0369	0.0509	yes	d__Bacteria;p__Proteobacteria;c__Alphaproteobacteria;o__Rhizobiales;f__Phyllobacteriaceae;g__Nitratireductor;s__Nitratireductor_aquibiodomus
Unigene380	1.8526	1.9055	1.5624	0	0.0386	0	0.0369	0.0509	yes	d__Bacteria;p__Proteobacteria;c__Alphaproteobacteria;o__Rhizobiales;f__Phyllobacteriaceae;g__Hoeflea;s__Hoeflea_sp._BAL378
Unigene381	1.7707	0.9123	1.5869	0.0382	0	0.0286	0.0369	0.0509	yes	d__Bacteria;p__Proteobacteria;c__Deltaproteobacteria;o__Desulfobacterales;f__Desulfobacteraceae;g__Desulfococcus;s__Desulfococcus_multivorans
Unigene382	1.5103	1.3296	1.707	0.0119	0	0	0.0369	0.0509	yes	d__Bacteria;p__Bacteroidetes;c__Sphingobacteriia;o__Sphingobacteriales;f__Chitinophagaceae;g__Balneola;s__Balneola_vulgaris
Unigene383	1.103	0.7741	0.7019	0	0	0	0.0369	0.0509	yes	d__Bacteria;p__Bacteroidetes;c__Flavobacteriia;o__Flavobacteriales;f__Cryomorphaceae;g__Crocinitomix;s__Crocinitomix_catalasitica
Unigene384	1.796	0.9679	1.2888	0	0	0.0416	0.0369	0.0509	yes	d__Bacteria;p__Bacteroidetes;c__Flavobacteriia;o__Flavobacteriales;f__Cryomorphaceae;g__Crocinitomix;s__Crocinitomix_catalasitica
Unigene385	1.4373	1.4426	1.4902	0	0	0	0.0369	0.0509	yes	d__Bacteria;p__Proteobacteria;c__Gammaproteobacteria;o__Pseudomonadales;f__Pseudomonadaceae;g__Pseudomonas;s__Pseudomonas_monteilii
Unigene386	3.5209	2.4911	3.0727	0	0	0	0.0369	0.0509	yes	d__Bacteria;p__Caldiserica;c__Caldiserica_noname;o__Caldiserica_noname;f__Caldiserica_noname;g__Caldiserica_noname;s__Caldiserica_bacterium_JGI_0000059-M03
Unigene387	2.3666	2.5659	2.463	0	0	0	0.0369	0.0509	yes	d__Bacteria;p__Proteobacteria;c__Alphaproteobacteria;o__Sphingomonadales;f__Sphingomonadaceae;g__Sphingomonas;s__Sphingomonas_sp._ERG5
Unigene388	1.0915	0.8963	1.2038	0	0	0	0.0369	0.0509	yes	d__Bacteria;p__Parcubacteria;c__Parcubacteria_noname;o__Parcubacteria_noname;f__Parcubacteria_noname;g__Parcubacteria_noname;s__Parcubacteria_bacterium_RAAC4_OD1_1
Unigene389	1.2782	1.7214	1.943	0	0	0	0.0369	0.0509	yes	d__Bacteria;p__Bacteria_noname;c__Bacteria_noname;o__Bacteria_noname;f__Bacteria_noname;g__Bacteria_noname;s__uncultured_bacterium
Unigene390	0.8826	1.1573	0.6902	0	0	0	0.0369	0.0509	yes	d__Bacteria;p__Planctomycetes;c__Planctomycetia;o__Planctomycetales;f__Planctomycetaceae;g__Rubinisphaera;s__Rubinisphaera_brasiliensis
Unigene391	1.2734	1.3566	1.2657	0	0	0	0.0369	0.0509	yes	d__Bacteria;p__Proteobacteria;c__Alphaproteobacteria;o__Sphingomonadales;f__Sphingomonadaceae;g__Sphingobium;s__Sphingobium_lactosutens
Unigene392	1.0177	2.8355	2.2524	0	0	0	0.0369	0.0509	yes	d__unclassified;p__unclassified;c__unclassified;o__unclassified;f__unclassified;g__unclassified;s__unclassified
Unigene393	5.96	7.0761	6.7355	0.0472	0	0	0.0369	0.0509	yes	d__unclassified;p__unclassified;c__unclassified;o__unclassified;f__unclassified;g__unclassified;s__unclassified
Unigene394	1.5404	2.1661	1.0992	0	0	0	0.0369	0.0509	yes	d__Bacteria;p__Proteobacteria;c__Betaproteobacteria;o__Sulfuricellales;f__Sulfuricellaceae;g__Sulfuricella;s__Sulfuricella_sp._T08
Unigene395	3.2736	4.3833	2.938	0	0	0	0.0369	0.0509	yes	d__Bacteria;p__Proteobacteria;c__Betaproteobacteria;o__Hydrogenophilales;f__Hydrogenophilaceae;g__Thiobacillus;s__Thiobacillus_denitrificans
Unigene396	1.6916	1.1638	1.2979	0	0	0	0.0369	0.0509	yes	d__Bacteria;p__Proteobacteria;c__Betaproteobacteria;o__Rhodocyclales;f__Rhodocyclaceae;g__Thauera;s__Thauera_phenylacetica
Unigene397	1.7674	0.7267	0.9992	0	0	0	0.0369	0.0509	yes	d__Bacteria;p__Proteobacteria;c__Deltaproteobacteria;o__Desulfuromonadales;f__Geobacteraceae;g__Geoalkalibacter;s__Geoalkalibacter_ferrihydriticus
Unigene398	1.2317	1.514	1.2867	0.0498	0	0	0.0369	0.0509	yes	d__Bacteria;p__Proteobacteria;c__Alphaproteobacteria;o__Rhizobiales;f__Phyllobacteriaceae;g__Pseudaminobacter;s__Pseudaminobacter_salicylatoxidans
Unigene399	1.6727	1.2646	1.6146	0	0	0	0.0369	0.0509	yes	d__Bacteria;p__Proteobacteria;c__Alphaproteobacteria;o__Rhizobiales;f__Phyllobacteriaceae;g__Hoeflea;s__Hoeflea_sp._BAL378
Unigene400	1.4705	1.3813	1.0009	0	0	0	0.0369	0.0509	yes	d__Bacteria;p__Proteobacteria;c__Alphaproteobacteria;o__Rhizobiales;f__Phyllobacteriaceae;g__Hoeflea;s__Hoeflea_sp._BRH_c9
Unigene401	1.1583	1.4901	1.069	0	0	0	0.0369	0.0509	yes	d__Bacteria;p__Cyanobacteria;c__Cyanobacteria_noname;o__Pleurocapsales;f__Pleurocapsales_noname;g__Chroococcidiopsis;s__Chroococcidiopsis_thermalis
Unigene402	8.8806	8.4018	10.1959	0	0.0522	0.0425	0.0369	0.0509	yes	d__Bacteria;p__Proteobacteria;c__Gammaproteobacteria;o__Alteromonadales;f__Shewanellaceae;g__Shewanella;s__Shewanella_sp._HN-41
Unigene403	1.3696	1.3802	0.3834	0.0487	0	0	0.0369	0.0509	yes	d__Bacteria;p__Cyanobacteria;c__Cyanobacteria_noname;o__Nostocales;f__Microchaetaceae;g__Hassallia;s__Hassallia_byssoidea
Unigene404	2.8952	3.524	2.7065	0.0345	0.0158	0	0.0369	0.0509	yes	d__Bacteria;p__Proteobacteria;c__Alphaproteobacteria;o__Sphingomonadales;f__Sphingomonadaceae;g__Sphingopyxis;s__Sphingopyxis_sp._LC81
Unigene405	2.8486	1.4954	2.6766	0.0181	0	0	0.0369	0.0509	yes	d__Bacteria;p__Proteobacteria;c__Betaproteobacteria;o__Nitrosomonadales;f__Nitrosomonadaceae;g__Nitrosomonas;s__Nitrosomonas_europaea
Unigene406	1.506	0.3913	1.0146	0	0	0	0.0369	0.0509	yes	d__unclassified;p__unclassified;c__unclassified;o__unclassified;f__unclassified;g__unclassified;s__unclassified
Unigene407	1.0334	0.7593	0.6767	0	0	0	0.0369	0.0509	yes	d__Bacteria;p__Proteobacteria;c__Gammaproteobacteria;o__Methylococcales;f__Methylococcaceae;g__Methylobacter;s__Methylobacter_marinus
Unigene408	0.9792	1.1076	0.9739	0	0	0	0.0369	0.0509	yes	d__Bacteria;p__Proteobacteria;c__Gammaproteobacteria;o__Pseudomonadales;f__Pseudomonadaceae;g__Pseudomonas;s__Pseudomonas_monteilii
Unigene409	1.102	2.7951	1.4495	0	0	0	0.0369	0.0509	yes	d__unclassified;p__unclassified;c__unclassified;o__unclassified;f__unclassified;g__unclassified;s__unclassified
Unigene410	0.6639	0.3264	0.7347	0	0	0	0.0369	0.0509	yes	d__unclassified;p__unclassified;c__unclassified;o__unclassified;f__unclassified;g__unclassified;s__unclassified
Unigene411	2.966	1.959	2.014	0.078	0	0	0.0369	0.0509	yes	d__Bacteria;p__Proteobacteria;c__Gammaproteobacteria;o__Chromatiales;f__Ectothiorhodospiraceae;g__Thioalkalivibrio;s__Thioalkalivibrio_sulfidiphilus
Unigene412	1.8585	0.8891	1.2576	0.0226	0	0	0.0369	0.0509	yes	d__Bacteria;p__Proteobacteria;c__Deltaproteobacteria;o__Desulfuromonadales;f__Geobacteraceae;g__Geoalkalibacter;s__Geoalkalibacter_ferrihydriticus
Unigene413	3.1239	2.4393	1.636	0	0	0	0.0369	0.0509	yes	d__Bacteria;p__Proteobacteria;c__Betaproteobacteria;o__Rhodocyclales;f__Rhodocyclaceae;g__Thauera;s__Thauera_sp._63
Unigene414	2.7669	1.9255	2.1316	0.0294	0.0269	0	0.0369	0.0509	yes	d__Bacteria;p__Proteobacteria;c__Betaproteobacteria;o__Rhodocyclales;f__Rhodocyclaceae;g__Thauera;s__Thauera_sp._SWB20
Unigene415	18.4886	15.3919	14.6556	0	0.1478	0	0.0369	0.0509	yes	d__unclassified;p__unclassified;c__unclassified;o__unclassified;f__unclassified;g__unclassified;s__unclassified
Unigene416	11.5361	5.7923	7.8356	0.1244	0	0.1861	0.0369	0.0509	yes	d__unclassified;p__unclassified;c__unclassified;o__unclassified;f__unclassified;g__unclassified;s__unclassified
Unigene417	2.5851	0.9562	1.3636	0	0	0	0.0369	0.0509	yes	d__Bacteria;p__Proteobacteria;c__Deltaproteobacteria;o__Desulfuromonadales;f__Geobacteraceae;g__Geoalkalibacter;s__Geoalkalibacter_subterraneus
Unigene418	2.1731	1.6449	1.8429	0	0	0	0.0369	0.0509	yes	d__Bacteria;p__Proteobacteria;c__Deltaproteobacteria;o__Desulfuromonadales;f__Geobacteraceae;g__Geoalkalibacter;s__Geoalkalibacter_ferrihydriticus
Unigene419	2.0599	1.7456	1.3201	0	0	0	0.0369	0.0509	yes	d__Bacteria;p__Proteobacteria;c__Betaproteobacteria;o__Rhodocyclales;f__Rhodocyclaceae;g__Thauera;s__Thauera_sp._63
Unigene420	1.0968	1.0246	1.34	0	0	0	0.0369	0.0509	yes	d__Bacteria;p__Verrucomicrobia;c__Opitutae;o__Opitutales;f__Opitutaceae;g__Opitutaceae_noname;s__Opitutaceae_bacterium_TAV5
Unigene421	1.3591	0.9679	1.1209	0	0.0176	0	0.0369	0.0509	yes	d__Bacteria;p__Proteobacteria;c__Deltaproteobacteria;o__Desulfovibrionales;f__Desulfovibrionaceae;g__Desulfovibrio;s__Desulfovibrio_magneticus
Unigene422	1.0371	1.3121	1.5667	0.1421	0	0	0.0369	0.0509	yes	d__Bacteria;p__Proteobacteria;c__Gammaproteobacteria;o__Pseudomonadales;f__Pseudomonadaceae;g__Pseudomonas;s__Pseudomonas_putida
Unigene423	1.3936	1.3646	1.5332	0	0	0	0.0369	0.0509	yes	d__Bacteria;p__Proteobacteria;c__Gammaproteobacteria;o__Pseudomonadales;f__Pseudomonadaceae;g__Pseudomonas;s__Pseudomonas_unclassified
Unigene424	3.0698	4.0576	3.3368	0	0	0	0.0369	0.0509	yes	d__Bacteria;p__Proteobacteria;c__Alphaproteobacteria;o__Caulobacterales;f__Caulobacteraceae;g__Brevundimonas;s__Brevundimonas_aveniformis
Unigene425	1.463	1.3638	0.5847	0.0535	0	0	0.0369	0.0509	yes	d__Bacteria;p__Cyanobacteria;c__Cyanobacteria_noname;o__Nostocales;f__Microchaetaceae;g__Hassallia;s__Hassallia_byssoidea
Unigene426	1.3852	0.6602	1.0069	0	0	0	0.0369	0.0509	yes	d__Bacteria;p__Proteobacteria;c__Deltaproteobacteria;o__Desulfuromonadales;f__Geobacteraceae;g__Geoalkalibacter;s__Geoalkalibacter_ferrihydriticus
Unigene427	12.8451	10.6536	9.9727	0.0764	0	0.0143	0.0369	0.0509	yes	d__Bacteria;p__Proteobacteria;c__Betaproteobacteria;o__Hydrogenophilales;f__Hydrogenophilaceae;g__Thiobacillus;s__Thiobacillus_denitrificans
Unigene428	6.8401	6.4735	6.6346	0.0424	0	0	0.0369	0.0509	yes	d__Bacteria;p__Proteobacteria;c__Betaproteobacteria;o__Hydrogenophilales;f__Hydrogenophilaceae;g__Thiobacillus;s__Thiobacillus_denitrificans
Unigene429	7.3306	6.0771	8.7339	0	0	0	0.0369	0.0509	yes	d__Bacteria;p__Proteobacteria;c__Gammaproteobacteria;o__Methylococcales;f__Methylococcaceae;g__Methylomicrobium;s__Methylomicrobium_album
Unigene430	1.8068	2.5665	2.4261	0	0	0	0.0369	0.0509	yes	d__unclassified;p__unclassified;c__unclassified;o__unclassified;f__unclassified;g__unclassified;s__unclassified
Unigene431	3.2527	2.5804	3.186	0	0	0	0.0369	0.0509	yes	d__unclassified;p__unclassified;c__unclassified;o__unclassified;f__unclassified;g__unclassified;s__unclassified
Unigene432	1.1241	0.6933	0.7393	0	0	0	0.0369	0.0509	yes	d__Bacteria;p__Proteobacteria;c__Gammaproteobacteria;o__Pseudomonadales;f__Pseudomonadaceae;g__Pseudomonas;s__Pseudomonas_aeruginosa
Unigene433	1.2675	0.3454	0.4749	0	0	0	0.0369	0.0509	yes	d__Bacteria;p__Proteobacteria;c__Deltaproteobacteria;o__Myxococcales;f__Kofleriaceae;g__Haliangium;s__Haliangium_ochraceum
Unigene434	0.9048	0.7497	0.6942	0	0	0	0.0369	0.0509	yes	d__unclassified;p__unclassified;c__unclassified;o__unclassified;f__unclassified;g__unclassified;s__unclassified
Unigene435	0.5811	0.5402	0.6444	0	0	0	0.0369	0.0509	yes	d__unclassified;p__unclassified;c__unclassified;o__unclassified;f__unclassified;g__unclassified;s__unclassified
Unigene436	1.5467	1.0478	1.2271	0.0198	0	0	0.0369	0.0509	yes	d__Bacteria;p__Proteobacteria;c__Deltaproteobacteria;o__Desulfuromonadales;f__Geobacteraceae;g__Geoalkalibacter;s__Geoalkalibacter_ferrihydriticus
Unigene437	1.4054	1.1399	1.4337	0	0	0	0.0369	0.0509	yes	d__Bacteria;p__Proteobacteria;c__Alphaproteobacteria;o__Rhodobacterales;f__Hyphomonadaceae;g__Hyphomonas;s__Hyphomonas_unclassified
Unigene438	1.4789	1.3857	1.8251	0	0	0	0.0369	0.0509	yes	d__Bacteria;p__Bacteroidetes;c__Sphingobacteriia;o__Sphingobacteriales;f__Sphingobacteriaceae;g__Solitalea;s__Solitalea_canadensis
Unigene439	0.8725	0.8216	0.6545	0.0205	0.0188	0.0153	0.0369	0.0509	yes	d__Bacteria;p__Bacteria_noname;c__Bacteria_noname;o__Bacteria_noname;f__Bacteria_noname;g__Bacteria_noname;s__uncultured_bacterium
Unigene440	3.3871	3.4235	2.3645	0.0365	0	0	0.0369	0.0509	yes	d__Bacteria;p__Proteobacteria;c__Alphaproteobacteria;o__Sphingomonadales;f__Sphingomonadaceae;g__Sphingomonas;s__Sphingomonas_sanxanigenens
Unigene441	2.5046	1.588	1.3266	0	0.0209	0	0.0369	0.0509	yes	d__Bacteria;p__Proteobacteria;c__Betaproteobacteria;o__Hydrogenophilales;f__Hydrogenophilaceae;g__Thiobacillus;s__Thiobacillus_denitrificans
Unigene442	1.9741	2.1315	1.443	0	0	0	0.0369	0.0509	yes	d__Bacteria;p__Proteobacteria;c__Betaproteobacteria;o__Hydrogenophilales;f__Hydrogenophilaceae;g__Thiobacillus;s__Thiobacillus_thioparus
Unigene443	3.714	3.3107	1.9192	0	0	0	0.0369	0.0509	yes	d__unclassified;p__unclassified;c__unclassified;o__unclassified;f__unclassified;g__unclassified;s__unclassified
Unigene444	1.6887	1.4535	1.3514	0	0	0	0.0369	0.0509	yes	d__Bacteria;p__Proteobacteria;c__Betaproteobacteria;o__Rhodocyclales;f__Rhodocyclaceae;g__Thauera;s__Thauera_phenylacetica
Unigene445	1.0432	1.3618	0.8962	0	0	0.0145	0.0369	0.0509	yes	d__Archaea;p__Euryarchaeota;c__Methanomicrobia;o__Methanosarcinales;f__Methanosaetaceae;g__Methanosaeta;s__Methanosaeta_concilii
Unigene446	0.6964	0.7772	0.6488	0	0	0	0.0369	0.0509	yes	d__Bacteria;p__Proteobacteria;c__Gammaproteobacteria;o__Pseudomonadales;f__Pseudomonadaceae;g__Pseudomonas;s__Pseudomonas_unclassified
Unigene447	0.8378	0.9945	1.2534	0	0	0	0.0369	0.0509	yes	d__Bacteria;p__Proteobacteria;c__Gammaproteobacteria;o__Pseudomonadales;f__Pseudomonadaceae;g__Pseudomonas;s__Pseudomonas_unclassified
Unigene448	10.7848	9.7097	8.8563	0.0097	0.0268	0	0.0369	0.0509	yes	d__Bacteria;p__Proteobacteria;c__Betaproteobacteria;o__Hydrogenophilales;f__Hydrogenophilaceae;g__Thiobacillus;s__Thiobacillus_thioparus
Unigene449	4.6105	3.3505	4.1124	0	0	0.0324	0.0369	0.0509	yes	d__Bacteria;p__Proteobacteria;c__Gammaproteobacteria;o__Gammaproteobacteria_noname;f__Competibacteraceae;g__Candidatus_Competibacter;s__Candidatus_Competibacter_denitrificans
Unigene450	3.4513	4.7496	3.4382	0.0298	0	0.0223	0.0369	0.0509	yes	d__Bacteria;p__Proteobacteria;c__Gammaproteobacteria;o__Pseudomonadales;f__Pseudomonadaceae;g__Pseudomonas;s__Pseudomonas_stutzeri
Unigene451	1.0105	0.8443	0.6841	0	0	0	0.0369	0.0509	yes	d__Bacteria;p__Proteobacteria;c__Betaproteobacteria;o__Betaproteobacteria_noname;f__Betaproteobacteria_noname;g__Candidatus_Accumulibacter;s__Candidatus_Accumulibacter_sp._SK-11
Unigene452	2.4589	2.0785	2.1122	0.0937	0	0	0.0369	0.0509	yes	d__Bacteria;p__Proteobacteria;c__Betaproteobacteria;o__Rhodocyclales;f__Rhodocyclaceae;g__Sulfuritalea;s__Sulfuritalea_hydrogenivorans
Unigene453	2.3876	2.0666	1.8892	0	0	0	0.0369	0.0509	yes	d__Bacteria;p__Proteobacteria;c__Betaproteobacteria;o__Rhodocyclales;f__Rhodocyclaceae;g__Thauera;s__Thauera_sp._63
Unigene454	1.1054	0.9421	0.8142	0	0	0	0.0369	0.0509	yes	d__Bacteria;p__Proteobacteria;c__Alphaproteobacteria;o__Rhodobacterales;f__Hyphomonadaceae;g__Hyphomonas;s__Hyphomonas_polymorpha
Unigene455	0.7664	1.0049	0.3392	0	0	0	0.0369	0.0509	yes	d__unclassified;p__unclassified;c__unclassified;o__unclassified;f__unclassified;g__unclassified;s__unclassified
Unigene456	1.1434	0.7165	1.0063	0	0	0	0.0369	0.0509	yes	d__unclassified;p__unclassified;c__unclassified;o__unclassified;f__unclassified;g__unclassified;s__unclassified
Unigene457	1.247	1.1019	1.1793	0.0127	0	0	0.0369	0.0509	yes	d__Bacteria;p__Proteobacteria;c__Alphaproteobacteria;o__Rhodobacterales;f__Hyphomonadaceae;g__Hyphomonas;s__Hyphomonas_polymorpha
Unigene458	1.1839	1.5556	1.2604	0	0	0	0.0369	0.0509	yes	d__Bacteria;p__Bacteroidetes;c__Sphingobacteriia;o__Sphingobacteriales;f__Chitinophagaceae;g__Balneola;s__Balneola_vulgaris
Unigene459	0.6162	0.2462	0.1773	0	0	0	0.0369	0.0509	yes	d__Bacteria;p__Proteobacteria;c__Gammaproteobacteria;o__Pseudomonadales;f__Pseudomonadaceae;g__Pseudomonas;s__Pseudomonas_monteilii
Unigene460	3.4088	2.8644	2.9593	0.0387	0.0177	0.0289	0.0369	0.0509	yes	d__Bacteria;p__Proteobacteria;c__Gammaproteobacteria;o__Gammaproteobacteria_noname;f__Gammaproteobacteria_noname;g__Gammaproteobacteria_noname;s__endosymbiont_of_unidentified_scaly_snail_isolate_Monju
Unigene461	4.073	3.1982	2.6469	0.0462	0.0424	0	0.0369	0.0509	yes	d__Bacteria;p__Proteobacteria;c__Betaproteobacteria;o__Hydrogenophilales;f__Hydrogenophilaceae;g__Thiobacillus;s__Thiobacillus_denitrificans
Unigene462	0.9088	0.8697	0.4964	0	0	0	0.0369	0.0509	yes	d__Eukaryota;p__Ascomycota;c__Saccharomycetes;o__Saccharomycetales;f__Saccharomycetaceae;g__Vanderwaltozyma;s__Vanderwaltozyma_polyspora
Unigene463	0.7119	0.8095	0.8469	0	0	0	0.0369	0.0509	yes	d__unclassified;p__unclassified;c__unclassified;o__unclassified;f__unclassified;g__unclassified;s__unclassified
Unigene464	1.6722	1.3718	1.729	0	0	0	0.0369	0.0509	yes	d__Bacteria;p__Proteobacteria;c__Alphaproteobacteria;o__Rhodobacterales;f__Hyphomonadaceae;g__Hyphomonas;s__Hyphomonas_polymorpha
Unigene465	1.4738	1.5073	0.4749	0.1551	0	0	0.0369	0.0509	yes	d__unclassified;p__unclassified;c__unclassified;o__unclassified;f__unclassified;g__unclassified;s__unclassified
Unigene466	1.5639	1.4217	1.8479	0	0	0	0.0369	0.0509	yes	d__Bacteria;p__Proteobacteria;c__Alphaproteobacteria;o__Rhodobacterales;f__Hyphomonadaceae;g__Hyphomonas;s__Hyphomonas_polymorpha
Unigene467	1.5428	1.1348	1.1837	0	0	0	0.0369	0.0509	yes	d__Bacteria;p__Proteobacteria;c__Alphaproteobacteria;o__Rhodobacterales;f__Hyphomonadaceae;g__Hyphomonas;s__Hyphomonas_polymorpha
Unigene468	1.5964	1.4197	1.5816	0	0	0	0.0369	0.0509	yes	d__Bacteria;p__Proteobacteria;c__Gammaproteobacteria;o__Pseudomonadales;f__Pseudomonadaceae;g__Pseudomonas;s__Pseudomonas_monteilii
Unigene469	0.8541	1.2408	0.983	0	0.0938	0	0.0369	0.0509	yes	d__Bacteria;p__Proteobacteria;c__Gammaproteobacteria;o__Pseudomonadales;f__Pseudomonadaceae;g__Pseudomonas;s__Pseudomonas_monteilii
Unigene470	0.3914	0.6255	0.2703	0	0	0	0.0369	0.0509	yes	d__Archaea;p__Euryarchaeota;c__Methanomicrobia;o__Methanosarcinales;f__Methanosaetaceae;g__Methanosaeta;s__Methanosaeta_concilii
Unigene471	0.9893	0.6486	1.3137	0	0	0	0.0369	0.0509	yes	d__Archaea;p__Euryarchaeota;c__Methanomicrobia;o__Methanosarcinales;f__Methanosaetaceae;g__Methanosaeta;s__Methanosaeta_concilii
Unigene472	2.1201	1.8753	1.679	0.0512	0	0	0.0369	0.0509	yes	d__Bacteria;p__Proteobacteria;c__Betaproteobacteria;o__Burkholderiales;f__Burkholderiales_noname;g__Methylibium;s__Methylibium_unclassified
Unigene473	0.5306	0.3391	0.6106	0	0	0	0.0369	0.0509	yes	d__Bacteria;p__Planctomycetes;c__Planctomycetia;o__Planctomycetales;f__Planctomycetaceae;g__Rubinisphaera;s__Rubinisphaera_brasiliensis
Unigene474	8.0063	9.2909	6.6806	0.0752	0	0	0.0369	0.0509	yes	d__Bacteria;p__Proteobacteria;c__Betaproteobacteria;o__Hydrogenophilales;f__Hydrogenophilaceae;g__Thiobacillus;s__Thiobacillus_denitrificans
Unigene475	2.7457	1.1446	0.4122	0	0	0	0.0369	0.0509	yes	d__unclassified;p__unclassified;c__unclassified;o__unclassified;f__unclassified;g__unclassified;s__unclassified
Unigene476	1.3008	1.2946	1.0243	0	0	0.0337	0.0369	0.0509	yes	d__Bacteria;p__Bacteria_noname;c__Bacteria_noname;o__Bacteria_noname;f__Bacteria_noname;g__Caldithrix;s__Caldithrix_abyssi
Unigene477	1.0959	1.0424	1.2388	0	0	0	0.0369	0.0509	yes	d__Bacteria;p__Firmicutes;c__Bacilli;o__Bacillales;f__Bacillaceae;g__Bacillus;s__Bacillus_psychrosaccharolyticus
Unigene478	1.09	0.7603	0.8065	0	0	0	0.0369	0.0509	yes	d__Bacteria;p__Planctomycetes;c__Planctomycetia;o__Planctomycetales;f__Planctomycetaceae;g__Rubinisphaera;s__Rubinisphaera_brasiliensis
Unigene479	0.7997	0.6572	0.7363	0	0	0	0.0369	0.0509	yes	d__Bacteria;p__Planctomycetes;c__Planctomycetia;o__Planctomycetales;f__Planctomycetaceae;g__Rubinisphaera;s__Rubinisphaera_brasiliensis
Unigene480	6.3539	5.7723	4.9126	0	0	0.0384	0.0369	0.0509	yes	d__Bacteria;p__Proteobacteria;c__Gammaproteobacteria;o__Gammaproteobacteria_noname;f__Gammaproteobacteria_noname;g__Sedimenticola;s__Sedimenticola_selenatireducens
Unigene481	3.7224	2.7639	2.4234	0	0	0	0.0369	0.0509	yes	d__Bacteria;p__Proteobacteria;c__Gammaproteobacteria;o__Chromatiales;f__Ectothiorhodospiraceae;g__Thioalkalivibrio;s__Thioalkalivibrio_sp._ALJ17
Unigene482	2.3876	1.1628	2.1198	0	0	0	0.0369	0.0509	yes	d__Bacteria;p__Proteobacteria;c__Gammaproteobacteria;o__Methylococcales;f__Methylococcaceae;g__Methylomarinum;s__Methylomarinum_vadi
Unigene483	1.3468	1.8262	1.4092	0	0	0	0.0369	0.0509	yes	d__unclassified;p__unclassified;c__unclassified;o__unclassified;f__unclassified;g__unclassified;s__unclassified
Unigene484	0.9234	1.068	0.9033	0.0174	0	0	0.0369	0.0509	yes	d__Bacteria;p__Bacteroidetes;c__Sphingobacteriia;o__Sphingobacteriales;f__Saprospiraceae;g__Lewinella;s__Lewinella_cohaerens
Unigene485	0.6665	0.7646	0.9104	0.0193	0	0	0.0369	0.0509	yes	d__Bacteria;p__Bacteroidetes;c__Flavobacteriia;o__Flavobacteriales;f__Flavobacteriales_noname;g__Flavobacteriales_noname;s__Flavobacteriales_bacterium_BRH_c54
Unigene486	1.1381	1.3735	0.9801	0	0.0192	0.0157	0.0369	0.0509	yes	d__Bacteria;p__Proteobacteria;c__Gammaproteobacteria;o__Pseudomonadales;f__Pseudomonadaceae;g__Pseudomonas;s__Pseudomonas_monteilii
Unigene487	5.5993	4.9322	3.1245	0	0	0.0954	0.0369	0.0509	yes	d__Bacteria;p__Proteobacteria;c__Gammaproteobacteria;o__Chromatiales;f__Ectothiorhodospiraceae;g__Thioalkalivibrio;s__Thioalkalivibrio_unclassified
Unigene488	2.3307	1.2718	1.7447	0	0.0458	0.0373	0.0369	0.0509	yes	d__Bacteria;p__Proteobacteria;c__Deltaproteobacteria;o__Desulfuromonadales;f__Geobacteraceae;g__Geoalkalibacter;s__Geoalkalibacter_ferrihydriticus
Unigene489	1.0352	0.4269	0.6534	0	0	0	0.0369	0.0509	yes	d__unclassified;p__unclassified;c__unclassified;o__unclassified;f__unclassified;g__unclassified;s__unclassified
Unigene490	1.2877	1.2003	0.6175	0	0	0	0.0369	0.0509	yes	d__unclassified;p__unclassified;c__unclassified;o__unclassified;f__unclassified;g__unclassified;s__unclassified
Unigene491	1.7564	1.5203	0.8212	0	0	0	0.0369	0.0509	yes	d__Bacteria;p__Proteobacteria;c__Alphaproteobacteria;o__Rhizobiales;f__Brucellaceae;g__Ochrobactrum;s__Ochrobactrum_sp._CDB2
Unigene492	2.4492	2.7897	2.5884	0.0405	0	0	0.0369	0.0509	yes	d__Bacteria;p__Proteobacteria;c__Betaproteobacteria;o__Burkholderiales;f__Comamonadaceae;g__Alicycliphilus;s__Alicycliphilus_sp._B1
Unigene493	1.6916	1.8396	1.3993	0	0	0	0.0369	0.0509	yes	d__Bacteria;p__Proteobacteria;c__Alphaproteobacteria;o__Alphaproteobacteria_noname;f__Alphaproteobacteria_noname;g__Polymorphum;s__Polymorphum_gilvum
Unigene494	1.9277	2.0119	2.4326	0	0	0	0.0369	0.0509	yes	d__Bacteria;p__Chlamydiae;c__Chlamydiia;o__Chlamydiales;f__Parachlamydiaceae;g__Parachlamydia;s__Parachlamydia_acanthamoebae
Unigene495	0.6064	0.323	0.6979	0	0	0	0.0369	0.0509	yes	d__Bacteria;p__Chlamydiae;c__Chlamydiia;o__Chlamydiales;f__Parachlamydiaceae;g__Candidatus_Protochlamydia;s__Candidatus_Protochlamydia_sp._R18
Unigene496	0.8345	0.5433	0.8804	0	0	0	0.0369	0.0509	yes	d__unclassified;p__unclassified;c__unclassified;o__unclassified;f__unclassified;g__unclassified;s__unclassified
Unigene497	0.7959	2.5436	1.6487	0	0	0	0.0369	0.0509	yes	d__unclassified;p__unclassified;c__unclassified;o__unclassified;f__unclassified;g__unclassified;s__unclassified
Unigene498	2.608	0.8609	0.5919	0	0	0	0.0369	0.0509	yes	d__unclassified;p__unclassified;c__unclassified;o__unclassified;f__unclassified;g__unclassified;s__unclassified
Unigene499	1.1136	0.9681	1.0766	0	0.0108	0	0.0369	0.0509	yes	d__Bacteria;p__Bacteroidetes;c__Sphingobacteriia;o__Sphingobacteriales;f__Sphingobacteriaceae;g__Solitalea;s__Solitalea_canadensis
Unigene500	1.9388	1.3578	1.1983	0	0	0	0.0369	0.0509	yes	d__Bacteria;p__Proteobacteria;c__Betaproteobacteria;o__Burkholderiales;f__Comamonadaceae;g__Verminephrobacter;s__Verminephrobacter_aporrectodeae
Unigene501	1.1213	0.7003	0.801	0	0	0	0.0369	0.0509	yes	d__Bacteria;p__Proteobacteria;c__Betaproteobacteria;o__Burkholderiales;f__Comamonadaceae;g__Delftia;s__Delftia_acidovorans
Unigene502	1.9233	1.9077	0.7633	0	0	0	0.0369	0.0509	yes	d__Bacteria;p__Proteobacteria;c__Betaproteobacteria;o__Burkholderiales;f__Burkholderiales_noname;g__Methylibium;s__Methylibium_sp._T29
Unigene503	5.2224	7.0607	5.3488	0	0.0771	0	0.0369	0.0509	yes	d__Bacteria;p__Bacteroidetes;c__Bacteroidia;o__Bacteroidales;f__Porphyromonadaceae;g__Odoribacter;s__Odoribacter_laneus_CAG:561
Unigene504	0.9948	1.0901	1.145	0	0	0	0.0369	0.0509	yes	d__Bacteria;p__Proteobacteria;c__Deltaproteobacteria;o__Desulfuromonadales;f__Geobacteraceae;g__Geoalkalibacter;s__Geoalkalibacter_ferrihydriticus
Unigene505	1.1344	0.3935	0.9413	0	0	0	0.0369	0.0509	yes	d__unclassified;p__unclassified;c__unclassified;o__unclassified;f__unclassified;g__unclassified;s__unclassified
Unigene506	8.2071	8.6178	7.1322	0.0258	0.0118	0.0386	0.0369	0.0509	yes	d__Bacteria;p__Proteobacteria;c__Alphaproteobacteria;o__Caulobacterales;f__Caulobacteraceae;g__Brevundimonas;s__Brevundimonas_aveniformis
Unigene507	6.4666	6.5213	6.1845	0.0908	0	0.0113	0.0369	0.0509	yes	d__Bacteria;p__Proteobacteria;c__Gammaproteobacteria;o__Xanthomonadales;f__Xanthomonadaceae;g__Thermomonas;s__Thermomonas_fusca
Unigene508	3.0936	2.6027	2.7023	0.0417	0	0.0312	0.0369	0.0509	yes	d__Bacteria;p__Proteobacteria;c__Betaproteobacteria;o__Rhodocyclales;f__Rhodocyclaceae;g__Thauera;s__Thauera_unclassified
Unigene509	1.6948	1.3541	2.0692	0.0602	0	0	0.0369	0.0509	yes	d__Bacteria;p__Proteobacteria;c__Deltaproteobacteria;o__Desulfuromonadales;f__Geobacteraceae;g__Geoalkalibacter;s__Geoalkalibacter_ferrihydriticus
Unigene510	2.0837	1.2949	0.9992	0.2284	0	0	0.0369	0.0509	yes	d__unclassified;p__unclassified;c__unclassified;o__unclassified;f__unclassified;g__unclassified;s__unclassified
Unigene511	1.0655	2.1442	1.8471	0	0.0318	0	0.0369	0.0509	yes	d__Bacteria;p__Bacteroidetes;c__Cytophagia;o__Cytophagales;f__Cytophagaceae;g__Spirosoma;s__Spirosoma_spitsbergense
Unigene512	2.3876	1.4769	0.5319	0	0	0	0.0369	0.0509	yes	d__unclassified;p__unclassified;c__unclassified;o__unclassified;f__unclassified;g__unclassified;s__unclassified
Unigene513	1.9284	0.9783	0.9512	0	0	0	0.0369	0.0509	yes	d__unclassified;p__unclassified;c__unclassified;o__unclassified;f__unclassified;g__unclassified;s__unclassified
Unigene514	1.2026	0.9044	0.977	0	0	0	0.0369	0.0509	yes	d__Bacteria;p__Bacteroidetes;c__Sphingobacteriia;o__Sphingobacteriales;f__Sphingobacteriaceae;g__Pedobacter;s__Pedobacter_oryzae
Unigene515	2.5133	1.6065	2.4105	0	0.2023	0	0.0369	0.0509	yes	d__Eukaryota;p__Ascomycota;c__Sordariomycetes;o__Ophiostomatales;f__Ophiostomataceae;g__Grosmannia;s__Grosmannia_clavigera
Unigene516	1.4284	1.4551	1.6799	0	0	0	0.0369	0.0509	yes	d__Bacteria;p__Proteobacteria;c__Betaproteobacteria;o__Betaproteobacteria_noname;f__Betaproteobacteria_noname;g__Candidatus_Accumulibacter;s__Candidatus_Accumulibacter_sp._BA-93
Unigene517	2.0266	1.1861	1.6718	0	0.021	0	0.0369	0.0509	yes	d__Bacteria;p__Proteobacteria;c__Deltaproteobacteria;o__Desulfobacterales;f__Desulfobacteraceae;g__Desulfococcus;s__Desulfococcus_multivorans
Unigene518	1.4114	1.4676	1.4299	0	0	0	0.0369	0.0509	yes	d__Bacteria;p__Cyanobacteria;c__Cyanobacteria_noname;o__Nostocales;f__Microchaetaceae;g__Hassallia;s__Hassallia_byssoidea
Unigene519	1.6389	1.0131	1.6301	0	0	0	0.0369	0.0509	yes	d__unclassified;p__unclassified;c__unclassified;o__unclassified;f__unclassified;g__unclassified;s__unclassified
Unigene520	1.0457	0.9504	1.1446	0.0096	0	0	0.0369	0.0509	yes	d__unclassified;p__unclassified;c__unclassified;o__unclassified;f__unclassified;g__unclassified;s__unclassified
Unigene521	1.6022	1.4726	1.1389	0.0413	0	0	0.0369	0.0509	yes	d__Bacteria;p__Proteobacteria;c__Gammaproteobacteria;o__Pseudomonadales;f__Pseudomonadaceae;g__Pseudomonas;s__Pseudomonas_fluorescens
Unigene522	1.1586	1.1675	1.0091	0	0	0	0.0369	0.0509	yes	d__Bacteria;p__Proteobacteria;c__Alphaproteobacteria;o__Rhizobiales;f__Rhizobiaceae;g__Rhizobium;s__Rhizobium_sp._YR295
Unigene523	0.7884	0.8279	0.9073	0	0.0272	0	0.0369	0.0509	yes	d__Bacteria;p__Bacteroidetes;c__Flavobacteriia;o__Flavobacteriales;f__Cryomorphaceae;g__Crocinitomix;s__Crocinitomix_catalasitica
Unigene524	2.9946	1.164	1.9561	0	0	0	0.0369	0.0509	yes	d__Bacteria;p__Proteobacteria;c__Zetaproteobacteria;o__Mariprofundales;f__Mariprofundaceae;g__Mariprofundus;s__Mariprofundus_ferrooxydans
Unigene525	4.9174	6.3116	4.6776	0	0	0	0.0369	0.0509	yes	d__Bacteria;p__Proteobacteria;c__Gammaproteobacteria;o__Xanthomonadales;f__Xanthomonadaceae;g__Arenimonas;s__Arenimonas_malthae
Unigene526	1.5965	1.306	1.3945	0	0	0	0.0369	0.0509	yes	d__Bacteria;p__Proteobacteria;c__Deltaproteobacteria;o__Desulfobacterales;f__Desulfobacteraceae;g__Desulfococcus;s__Desulfococcus_multivorans
Unigene527	0.8278	0.6777	0.741	0	0	0	0.0369	0.0509	yes	d__unclassified;p__unclassified;c__unclassified;o__unclassified;f__unclassified;g__unclassified;s__unclassified
Unigene528	2.3294	2.1093	3.2171	0	0	0.0573	0.0369	0.0509	yes	d__unclassified;p__unclassified;c__unclassified;o__unclassified;f__unclassified;g__unclassified;s__unclassified
Unigene529	3.4768	2.7664	2.1087	0.038	0	0	0.0369	0.0509	yes	d__Bacteria;p__Proteobacteria;c__Betaproteobacteria;o__Hydrogenophilales;f__Hydrogenophilaceae;g__Thiobacillus;s__Thiobacillus_denitrificans
Unigene530	1.8811	2.004	2.8312	0	0	0	0.0369	0.0509	yes	d__unclassified;p__unclassified;c__unclassified;o__unclassified;f__unclassified;g__unclassified;s__unclassified
Unigene531	1.896	1.7581	1.2931	0	0	0	0.0369	0.0509	yes	d__unclassified;p__unclassified;c__unclassified;o__unclassified;f__unclassified;g__unclassified;s__unclassified
Unigene532	1.4693	1.6287	1.5539	0	0	0.0195	0.0369	0.0509	yes	d__Bacteria;p__Proteobacteria;c__Betaproteobacteria;o__Burkholderiales;f__Comamonadaceae;g__Delftia;s__Delftia_acidovorans
Unigene533	1.1673	1.1305	0.8142	0	0	0	0.0369	0.0509	yes	d__Bacteria;p__Proteobacteria;c__Alphaproteobacteria;o__Rhodobacterales;f__Hyphomonadaceae;g__Hyphomonas;s__Hyphomonas_sp._CY54-11-8
Unigene534	1.569	0.9448	0.3926	0	0	0	0.0369	0.0509	yes	d__Bacteria;p__Proteobacteria;c__Alphaproteobacteria;o__Sphingomonadales;f__Sphingomonadaceae;g__Sphingobium;s__Sphingobium_chlorophenolicum
Unigene535	1.9521	1.9517	2.6961	0	0	0	0.0369	0.0509	yes	d__unclassified;p__unclassified;c__unclassified;o__unclassified;f__unclassified;g__unclassified;s__unclassified
Unigene536	1.6066	0.5705	0.9245	0	0	0	0.0369	0.0509	yes	d__unclassified;p__unclassified;c__unclassified;o__unclassified;f__unclassified;g__unclassified;s__unclassified
Unigene537	1.4518	1.2929	1.1749	0	0	0	0.0369	0.0509	yes	d__Bacteria;p__Firmicutes;c__Clostridia;o__Clostridiales;f__Peptococcaceae;g__Desulfotomaculum;s__Desulfotomaculum_kuznetsovii
Unigene538	1.1325	0.9221	1.154	0	0	0	0.0369	0.0509	yes	d__Bacteria;p__Bacteroidetes;c__Cytophagia;o__Cytophagales;f__Cytophagaceae;g__Sporocytophaga;s__Sporocytophaga_myxococcoides
Unigene539	0.7714	0.8218	1.2683	0	0	0	0.0369	0.0509	yes	d__Bacteria;p__Planctomycetes;c__Planctomycetia;o__Planctomycetales;f__Planctomycetaceae;g__Rubinisphaera;s__Rubinisphaera_brasiliensis
Unigene540	0.7457	0.7387	0.9787	0	0	0	0.0369	0.0509	yes	d__Bacteria;p__Planctomycetes;c__Planctomycetia;o__Planctomycetales;f__Planctomycetaceae;g__Rubinisphaera;s__Rubinisphaera_brasiliensis
Unigene541	1.1509	0.6522	1.381	0	0	0	0.0369	0.0509	yes	d__Bacteria;p__Planctomycetes;c__Planctomycetia;o__Planctomycetales;f__Planctomycetaceae;g__Rubinisphaera;s__Rubinisphaera_brasiliensis
Unigene542	3.0388	2.6823	1.0992	0	0.1048	0	0.0369	0.0509	yes	d__unclassified;p__unclassified;c__unclassified;o__unclassified;f__unclassified;g__unclassified;s__unclassified
Unigene543	2.6187	2.7002	2.3047	0	0	0	0.0369	0.0509	yes	d__Bacteria;p__Proteobacteria;c__Gammaproteobacteria;o__Xanthomonadales;f__Xanthomonadaceae;g__Luteimonas;s__Luteimonas_mephitis
Unigene544	1.1177	1.381	1.0809	0.0174	0	0.013	0.0369	0.0509	yes	d__Bacteria;p__Bacteroidetes;c__Flavobacteriia;o__Flavobacteriales;f__Flavobacteriaceae;g__Flavobacterium;s__Flavobacterium_sasangense
Unigene545	1.1615	1.7599	1.6042	0	0	0	0.0369	0.0509	yes	d__Bacteria;p__Proteobacteria;c__Alphaproteobacteria;o__Rhodobacterales;f__Rhodobacteraceae;g__Roseibacterium;s__Roseibacterium_elongatum
Unigene546	0.9471	0.8326	1.0748	0	0	0	0.0369	0.0509	yes	d__Bacteria;p__Proteobacteria;c__Gammaproteobacteria;o__Pseudomonadales;f__Pseudomonadaceae;g__Pseudomonas;s__Pseudomonas_monteilii
Unigene547	0.2221	0.5915	0.3834	0	0	0	0.0369	0.0509	yes	d__unclassified;p__unclassified;c__unclassified;o__unclassified;f__unclassified;g__unclassified;s__unclassified
Unigene548	1.1749	0.9119	0.8983	0	0	0	0.0369	0.0509	yes	d__Bacteria;p__Proteobacteria;c__Deltaproteobacteria;o__Desulfovibrionales;f__Desulfohalobiaceae;g__Desulfonatronospira;s__Desulfonatronospira_thiodismutans
Unigene549	2.8941	2.2353	2.8728	0	0	0	0.0369	0.0509	yes	d__Bacteria;p__Proteobacteria;c__Alphaproteobacteria;o__Sphingomonadales;f__Sphingomonadaceae;g__Sphingomonas;s__Sphingomonas_wittichii
Unigene550	1.4513	1.4962	1.0597	0.0205	0	0	0.0369	0.0509	yes	d__Bacteria;p__Bacteroidetes;c__Flavobacteriia;o__Flavobacteriales;f__Flavobacteriaceae;g__Cellulophaga;s__Cellulophaga_baltica
Unigene551	1.6039	0.9708	1.4684	0	0.088	0	0.0369	0.0509	yes	d__Bacteria;p__Bacteria_noname;c__Bacteria_noname;o__Bacteria_noname;f__Bacteria_noname;g__Bacteria_noname;s__uncultured_bacterium
Unigene552	1.1694	1.5573	2.5797	0	0	0	0.0369	0.0509	yes	d__unclassified;p__unclassified;c__unclassified;o__unclassified;f__unclassified;g__unclassified;s__unclassified
Unigene553	1.7364	1.3874	0.8993	0	0	0	0.0369	0.0509	yes	d__unclassified;p__unclassified;c__unclassified;o__unclassified;f__unclassified;g__unclassified;s__unclassified
Unigene554	2.431	2.428	2.7979	0	0	0	0.0369	0.0509	yes	d__Bacteria;p__Proteobacteria;c__Alphaproteobacteria;o__Rhizobiales;f__Phyllobacteriaceae;g__Nitratireductor;s__Nitratireductor_basaltis
Unigene555	1.163	0.901	1.1559	0	0	0	0.0369	0.0509	yes	d__Bacteria;p__Proteobacteria;c__Alphaproteobacteria;o__Rhizobiales;f__Rhizobiaceae;g__Ensifer;s__Ensifer_sp._WSM1721
Unigene556	1.5194	0.7708	1.1658	0	0	0	0.0369	0.0509	yes	d__Bacteria;p__Proteobacteria;c__Alphaproteobacteria;o__Rhizobiales;f__Phyllobacteriaceae;g__Mesorhizobium;s__Mesorhizobium_sp._ORS3324
Unigene557	0.754	0.306	0.2893	0	0	0	0.0369	0.0509	yes	d__Bacteria;p__Planctomycetes;c__Planctomycetia;o__Planctomycetales;f__Planctomycetaceae;g__Blastopirellula;s__Blastopirellula_marina
Unigene558	8.0739	7.3276	6.6646	0.0379	0	0	0.0369	0.0509	yes	d__Bacteria;p__Proteobacteria;c__Betaproteobacteria;o__Hydrogenophilales;f__Hydrogenophilaceae;g__Thiobacillus;s__Thiobacillus_thioparus
Unigene559	5.5816	5.7583	4.5823	0.0497	0.0304	0	0.0369	0.0509	yes	d__Bacteria;p__Proteobacteria;c__Alphaproteobacteria;o__Kordiimonadales;f__Kordiimonadaceae;g__Kordiimonas;s__Kordiimonas_gwangyangensis
Unigene560	1.9868	1.7824	1.1232	0	0	0	0.0369	0.0509	yes	d__Bacteria;p__Verrucomicrobia;c__Verrucomicrobiae;o__Verrucomicrobiales;f__Verrucomicrobiaceae;g__Verrucomicrobium;s__Verrucomicrobium_spinosum
Unigene561	2.0906	1.7716	2.4061	0	0.0287	0	0.0369	0.0509	yes	d__Bacteria;p__Proteobacteria;c__Betaproteobacteria;o__Nitrosomonadales;f__Nitrosomonadaceae;g__Nitrosomonas;s__Nitrosomonas_eutropha
Unigene562	1.7654	1.1716	1.4322	0	0	0	0.0369	0.0509	yes	d__Bacteria;p__Proteobacteria;c__Betaproteobacteria;o__Burkholderiales;f__Comamonadaceae;g__Polaromonas;s__Polaromonas_sp._JS666
Unigene563	0.7122	0.5691	0.7079	0	0	0	0.0369	0.0509	yes	d__Bacteria;p__Proteobacteria;c__Deltaproteobacteria;o__Desulfuromonadales;f__Geobacteraceae;g__Geoalkalibacter;s__Geoalkalibacter_ferrihydriticus
Unigene564	1.478	0.3028	0.0654	0	0	0	0.0369	0.0509	yes	d__unclassified;p__unclassified;c__unclassified;o__unclassified;f__unclassified;g__unclassified;s__unclassified
Unigene565	1.6993	2.5207	3.243	0	0	0	0.0369	0.0509	yes	d__Bacteria;p__Bacteroidetes;c__Flavobacteriia;o__Flavobacteriales;f__Flavobacteriales_noname;g__Flavobacteriales_noname;s__Flavobacteria_bacterium_BAL38
Unigene566	1.5832	1.5906	1.9258	0	0	0	0.0369	0.0509	yes	d__Bacteria;p__Bacteroidetes;c__Flavobacteriia;o__Flavobacteriales;f__Flavobacteriaceae;g__Flavobacterium;s__Flavobacterium_sp._316
Unigene567	1.2192	0.6711	0.5613	0	0	0	0.0369	0.0509	yes	d__Bacteria;p__Proteobacteria;c__Betaproteobacteria;o__Rhodocyclales;f__Rhodocyclaceae;g__Thauera;s__Thauera_sp._28
Unigene568	2.5206	2.4881	2.0493	0.0456	0	0	0.0369	0.0509	yes	d__Bacteria;p__Proteobacteria;c__Alphaproteobacteria;o__Caulobacterales;f__Caulobacteraceae;g__Brevundimonas;s__Brevundimonas_subvibrioides
Unigene569	6.6764	7.9604	7.7858	0.1357	0.0356	0.058	0.0369	0.0509	yes	d__Bacteria;p__Proteobacteria;c__Alphaproteobacteria;o__Caulobacterales;f__Caulobacteraceae;g__Brevundimonas;s__Brevundimonas_abyssalis
Unigene570	1.9038	1.3632	1.0896	0.0274	0	0	0.0369	0.0509	yes	d__unclassified;p__unclassified;c__unclassified;o__unclassified;f__unclassified;g__unclassified;s__unclassified
Unigene571	1.1625	0.8135	1.0493	0	0	0	0.0369	0.0509	yes	d__Bacteria;p__Chloroflexi;c__Chloroflexia;o__Chloroflexales;f__Roseiflexaceae;g__Roseiflexus;s__Roseiflexus_castenholzii
Unigene572	14.1994	15.693	13.8275	0.0612	0.016	0.0261	0.0369	0.0509	yes	d__Bacteria;p__Proteobacteria;c__Alphaproteobacteria;o__Caulobacterales;f__Caulobacteraceae;g__Phenylobacterium;s__Phenylobacterium_zucineum
Unigene573	6.0608	6.0654	3.9558	0	0	0	0.0369	0.0509	yes	d__Bacteria;p__Proteobacteria;c__Alphaproteobacteria;o__Sphingomonadales;f__Sphingomonadaceae;g__Sphingomonas;s__Sphingomonas_sp._SRS2
Unigene574	4.3224	3.2452	3.3638	0	0	0	0.0369	0.0509	yes	d__Bacteria;p__Proteobacteria;c__Betaproteobacteria;o__Hydrogenophilales;f__Hydrogenophilaceae;g__Thiobacillus;s__Thiobacillus_denitrificans
Unigene575	3.6105	2.4815	2.2117	0	0	0	0.0369	0.0509	yes	d__unclassified;p__unclassified;c__unclassified;o__unclassified;f__unclassified;g__unclassified;s__unclassified
Unigene576	1.5531	1.1113	0.8537	0.061	0	0	0.0369	0.0509	yes	d__Bacteria;p__Proteobacteria;c__Betaproteobacteria;o__Burkholderiales;f__Comamonadaceae;g__Xenophilus;s__Xenophilus_azovorans
Unigene577	1.1694	0.8998	1.0468	0	0	0	0.0369	0.0509	yes	d__Bacteria;p__Proteobacteria;c__Betaproteobacteria;o__Burkholderiales;f__Comamonadaceae;g__Xenophilus;s__Xenophilus_azovorans
Unigene578	1.255	0.8968	0.9688	0	0.037	0	0.0369	0.0509	yes	d__Bacteria;p__Firmicutes;c__Clostridia;o__Clostridiales;f__Clostridiaceae;g__Caldisalinibacter;s__Caldisalinibacter_kiritimatiensis
Unigene579	0.9343	0.7109	0.4096	0	0	0	0.0369	0.0509	yes	d__Bacteria;p__Firmicutes;c__Clostridia;o__Clostridiales;f__Clostridiaceae;g__Clostridium;s__Clostridium_botulinum
Unigene580	1.4357	1.2302	1.2931	0	0	0	0.0369	0.0509	yes	d__Bacteria;p__Chlorobi;c__Chlorobia;o__Chlorobiales;f__Chlorobiaceae;g__Chlorobium;s__Chlorobium_chlorochromatii
Unigene581	0.5172	0.4591	0.5952	0	0	0	0.0369	0.0509	yes	d__Bacteria;p__Bacteroidetes;c__Bacteroidia;o__Bacteroidales;f__Marinilabiliaceae;g__Thermophagus;s__Thermophagus_xiamenensis
Unigene582	0.8481	0.9624	0.8063	0	0	0	0.0369	0.0509	yes	d__Bacteria;p__Proteobacteria;c__Deltaproteobacteria;o__Syntrophobacterales;f__Syntrophaceae;g__Smithella;s__Smithella_sp._SCADC
Unigene583	1.0812	1.0558	0.3111	0	0	0	0.0369	0.0509	yes	d__unclassified;p__unclassified;c__unclassified;o__unclassified;f__unclassified;g__unclassified;s__unclassified
Unigene584	1.0441	1.0002	1.183	0	0.0195	0	0.0369	0.0509	yes	d__Bacteria;p__Proteobacteria;c__Alphaproteobacteria;o__Sphingomonadales;f__Sphingomonadaceae;g__Sphingomonas;s__Sphingomonas_paucimobilis
Unigene585	1.3483	1.1799	1.21	0	0.0194	0	0.0369	0.0509	yes	d__Bacteria;p__Proteobacteria;c__Deltaproteobacteria;o__Desulfobacterales;f__Desulfobacteraceae;g__Desulfococcus;s__Desulfococcus_multivorans
Unigene586	1.0541	0.8118	0.9939	0	0	0	0.0369	0.0509	yes	d__Bacteria;p__Planctomycetes;c__Planctomycetia;o__Planctomycetales;f__Planctomycetaceae;g__Rubinisphaera;s__Rubinisphaera_brasiliensis
Unigene587	0.7334	0.6484	0.449	0	0	0	0.0369	0.0509	yes	d__Bacteria;p__Bacteria_noname;c__Bacteria_noname;o__Bacteria_noname;f__Bacteria_noname;g__Bacteria_noname;s__uncultured_bacterium
Unigene588	0.9675	0.5486	0.467	0	0	0	0.0369	0.0509	yes	d__unclassified;p__unclassified;c__unclassified;o__unclassified;f__unclassified;g__unclassified;s__unclassified
Unigene589	0.8714	1.0768	1.0229	0	0	0	0.0369	0.0509	yes	d__Bacteria;p__Proteobacteria;c__Deltaproteobacteria;o__Deltaproteobacteria_noname;f__Deltaproteobacteria_noname;g__Deltaproteobacteria_noname;s__delta_proteobacterium_PSCGC_5451
Unigene590	4.5842	2.6962	1.8686	0	0	0	0.0369	0.0509	yes	d__Bacteria;p__Proteobacteria;c__Gammaproteobacteria;o__Pseudomonadales;f__Pseudomonadaceae;g__Cellvibrio;s__Cellvibrio_mixtus
Unigene591	4.5433	3.4738	2.6223	0.0359	0	0.0269	0.0369	0.0509	yes	d__Bacteria;p__Proteobacteria;c__Deltaproteobacteria;o__Desulfobacterales;f__Desulfobacteraceae;g__Desulfococcus;s__Desulfococcus_multivorans
Unigene592	1.7907	0.212	0.229	0	0	0	0.0369	0.0509	yes	d__Bacteria;p__Proteobacteria;c__Alphaproteobacteria;o__Rhodobacterales;f__Hyphomonadaceae;g__Hyphomonas;s__Hyphomonas_unclassified
Unigene593	0.8342	0.8887	0.4304	0	0	0	0.0369	0.0509	yes	d__Bacteria;p__Proteobacteria;c__Alphaproteobacteria;o__Rhizobiales;f__Rhizobiaceae;g__Rhizobium;s__Rhizobium_sp._MGL06
Unigene594	1.6434	1.1641	1.4557	0.0113	0	0	0.0369	0.0509	yes	d__Bacteria;p__Proteobacteria;c__Alphaproteobacteria;o__Rhizobiales;f__Rhizobiaceae;g__Rhizobium;s__Rhizobium_sp.
Unigene595	0.9082	0.8947	1.0227	0	0	0	0.0369	0.0509	yes	d__Bacteria;p__Hydrogenedentes;c__Hydrogenedentes_noname;o__Hydrogenedentes_noname;f__Hydrogenedentes_noname;g__Hydrogenedentes_noname;s__Hydrogenedentes_bacterium_JGI_0000077-D07
Unigene596	0.8527	0.7267	0.8973	0	0	0	0.0369	0.0509	yes	d__Bacteria;p__Bacteroidetes;c__Cytophagia;o__Cytophagales;f__Cyclobacteriaceae;g__Mariniradius;s__Mariniradius_saccharolyticus
Unigene597	0.7443	0.7003	0.7565	0	0	0.019	0.0369	0.0509	yes	d__Bacteria;p__Bacteroidetes;c__Sphingobacteriia;o__Sphingobacteriales;f__Sphingobacteriaceae;g__Pedobacter;s__Pedobacter_borealis
Unigene598	0.9991	0.9381	1.0914	0.0445	0	0	0.0369	0.0509	yes	d__Bacteria;p__Thermotogae;c__Thermotogae;o__Kosmotogales;f__Kosmotogaceae;g__Mesotoga;s__Mesotoga_infera
Unigene599	2.1129	0.9454	1.3132	0	0	0	0.0369	0.0509	yes	d__Bacteria;p__Proteobacteria;c__Betaproteobacteria;o__Hydrogenophilales;f__Hydrogenophilaceae;g__Thiobacillus;s__Thiobacillus_denitrificans
Unigene600	10.081	8.3171	7.764	0.0997	0	0	0.0369	0.0509	yes	d__unclassified;p__unclassified;c__unclassified;o__unclassified;f__unclassified;g__unclassified;s__unclassified
Unigene601	1.6162	1.5653	1.0146	0	0	0	0.0369	0.0509	yes	d__Bacteria;p__Proteobacteria;c__Betaproteobacteria;o__Rhodocyclales;f__Rhodocyclaceae;g__Dechloromonas;s__Dechloromonas_aromatica
Unigene602	1.9291	1.4318	1.3649	0	0	0	0.0369	0.0509	yes	d__Bacteria;p__Proteobacteria;c__Alphaproteobacteria;o__Sphingomonadales;f__Sphingomonadaceae;g__Sphingomonas;s__Sphingomonas_sp._WHSC-8
Unigene603	1.1236	0.2565	0.4618	0	0	0	0.0369	0.0509	yes	d__Bacteria;p__Proteobacteria;c__Alphaproteobacteria;o__Sphingomonadales;f__Sphingomonadaceae;g__Sphingomonas;s__Sphingomonas_taxi
Unigene604	1.7528	1.6856	1.2867	0	0	0	0.0369	0.0509	yes	d__Bacteria;p__Proteobacteria;c__Alphaproteobacteria;o__Parvularculales;f__Parvularculaceae;g__Parvularcula;s__Parvularcula_oceani
Unigene605	0.7865	0.5386	1.3578	0	0	0	0.0369	0.0509	yes	d__Bacteria;p__Proteobacteria;c__Gammaproteobacteria;o__Xanthomonadales;f__Xanthomonadaceae;g__Mizugakiibacter;s__Mizugakiibacter_sediminis
Unigene606	3.4892	2.9124	2.7427	0	0.0217	0	0.0369	0.0509	yes	d__Bacteria;p__Acidobacteria;c__Acidobacteria_noname;o__Acidobacteria_noname;f__Acidobacteria_noname;g__Pyrinomonas;s__Pyrinomonas_methylaliphatogenes
Unigene607	1.3336	1.0388	0.7262	0	0	0	0.0369	0.0509	yes	d__Bacteria;p__Proteobacteria;c__Betaproteobacteria;o__Burkholderiales;f__Burkholderiaceae;g__Candidatus_Glomeribacter;s__Glomeribacter_sp._1016415
Unigene608	0.4245	0.3768	0.9635	0.0155	0	0	0.0369	0.0509	yes	d__Bacteria;p__Proteobacteria;c__Deltaproteobacteria;o__Desulfuromonadales;f__Desulfuromonadaceae;g__Desulfuromonas;s__Desulfuromonas_acetoxidans
Unigene609	1.4097	1.2163	1.4625	0.0261	0	0	0.0369	0.0509	yes	d__Bacteria;p__Proteobacteria;c__Gammaproteobacteria;o__Chromatiales;f__Chromatiaceae;g__Allochromatium;s__Allochromatium_vinosum
Unigene610	2.2582	0.827	0.7039	0	0	0	0.0369	0.0509	yes	d__Bacteria;p__Proteobacteria;c__Alphaproteobacteria;o__Rhizobiales;f__Methylobacteriaceae;g__Microvirga;s__Microvirga_sp._BSC39
Unigene611	2.1363	1.1044	1.3016	0	0	0	0.0369	0.0509	yes	d__Bacteria;p__Proteobacteria;c__Alphaproteobacteria;o__Rhizobiales;f__Rhizobiaceae;g__Ensifer;s__Ensifer_adhaerens
Unigene612	1.2998	0.7224	1.7886	0	0	0	0.0369	0.0509	yes	d__Bacteria;p__Proteobacteria;c__Deltaproteobacteria;o__Desulfobacterales;f__Desulfobacteraceae;g__Desulfococcus;s__Desulfococcus_multivorans
Unigene613	0.7677	0.4764	0.5826	0	0	0	0.0369	0.0509	yes	d__Bacteria;p__Firmicutes;c__Bacilli;o__Bacillales;f__Paenibacillaceae;g__Paenibacillaceae_noname;s__Paenibacillaceae_bacterium_G5
Unigene614	11.9587	8.7499	8.2007	0.0218	0.0401	0.0327	0.0369	0.0509	yes	d__Bacteria;p__Proteobacteria;c__Betaproteobacteria;o__Hydrogenophilales;f__Hydrogenophilaceae;g__Thiobacillus;s__Thiobacillus_denitrificans
Unigene615	10.0551	10.6292	8.1618	0.0511	0.0625	0	0.0369	0.0509	yes	d__Bacteria;p__Proteobacteria;c__Alphaproteobacteria;o__Caulobacterales;f__Caulobacteraceae;g__Brevundimonas;s__Brevundimonas_aveniformis
Unigene616	4.6613	3.8533	2.8954	0.025	0	0	0.0369	0.0509	yes	d__Bacteria;p__Proteobacteria;c__Betaproteobacteria;o__Betaproteobacteria_noname;f__Betaproteobacteria_noname;g__Candidatus_Accumulibacter;s__Candidatus_Accumulibacter_sp._BA-94
Unigene617	2.3497	1.3996	1.8029	0	0	0	0.0369	0.0509	yes	d__Bacteria;p__Proteobacteria;c__Gammaproteobacteria;o__Methylococcales;f__Methylococcaceae;g__Methylocaldum;s__Methylocaldum_szegediense
Unigene618	2.1028	2.3335	1.563	0.2305	0	0.0862	0.0369	0.0509	yes	d__unclassified;p__unclassified;c__unclassified;o__unclassified;f__unclassified;g__unclassified;s__unclassified
Unigene619	1.2698	1.1622	0.9674	0	0	0	0.0369	0.0509	yes	d__Bacteria;p__Proteobacteria;c__Gammaproteobacteria;o__Xanthomonadales;f__Xanthomonadaceae;g__Stenotrophomonas;s__Stenotrophomonas_maltophilia
Unigene620	1.3666	1.1512	0.8321	0.0209	0	0	0.0369	0.0509	yes	d__Bacteria;p__Proteobacteria;c__Betaproteobacteria;o__Rhodocyclales;f__Rhodocyclaceae;g__Thauera;s__Thauera_unclassified
Unigene621	0.4189	0.2677	0.1928	0	0	0	0.0369	0.0509	yes	d__Bacteria;p__Proteobacteria;c__Betaproteobacteria;o__Burkholderiales;f__Burkholderiaceae;g__Ralstonia;s__Ralstonia_sp._AU12-08
Unigene622	2.3119	1.466	1.6788	0	0	0	0.0369	0.0509	yes	d__Bacteria;p__Proteobacteria;c__Alphaproteobacteria;o__Rhodobacterales;f__Hyphomonadaceae;g__Hyphomonas;s__Hyphomonas_polymorpha
Unigene623	2.4699	0.9356	0.758	0	0	0	0.0369	0.0509	yes	d__Bacteria;p__Proteobacteria;c__Alphaproteobacteria;o__Rhodobacterales;f__Hyphomonadaceae;g__Hyphomonas;s__Hyphomonas_unclassified
Unigene624	2.11	0.8281	0.2556	0	0	0	0.0369	0.0509	yes	d__Bacteria;p__Proteobacteria;c__Alphaproteobacteria;o__Rhodobacterales;f__Hyphomonadaceae;g__Hyphomonas;s__Hyphomonas_polymorpha
Unigene625	0.8926	0.8796	0.6677	0	0	0	0.0369	0.0509	yes	d__Bacteria;p__Actinobacteria;c__Actinobacteria;o__Pseudonocardiales;f__Pseudonocardiaceae;g__Pseudonocardia;s__Pseudonocardia_autotrophica
Unigene626	1.1699	0.7631	0.6732	0	0	0.0235	0.0369	0.0509	yes	d__Bacteria;p__Proteobacteria;c__Alphaproteobacteria;o__Rhodobacterales;f__Hyphomonadaceae;g__Hyphomonas;s__Hyphomonas_polymorpha
Unigene627	1.5152	0.9294	0.9512	0	0	0.0301	0.0369	0.0509	yes	d__Bacteria;p__Proteobacteria;c__Alphaproteobacteria;o__Rhodobacterales;f__Hyphomonadaceae;g__Hyphomonas;s__Hyphomonas_unclassified
Unigene628	1.5559	1.3448	1.1938	0	0	0	0.0369	0.0509	yes	d__Bacteria;p__Planctomycetes;c__Planctomycetia;o__Planctomycetales;f__Planctomycetaceae;g__Gemmata;s__Gemmata_obscuriglobus
Unigene629	2.1901	1.836	1.4876	0.0945	0	0	0.0369	0.0509	yes	d__unclassified;p__unclassified;c__unclassified;o__unclassified;f__unclassified;g__unclassified;s__unclassified
Unigene630	1.2633	1.2104	1.0882	0	0	0	0.0369	0.0509	yes	d__Bacteria;p__Bacteroidetes;c__Sphingobacteriia;o__Sphingobacteriales;f__Chitinophagaceae;g__Gracilimonas;s__Gracilimonas_tropica
Unigene631	1.1061	0.8143	1.5111	0	0.0217	0	0.0369	0.0509	yes	d__Bacteria;p__Proteobacteria;c__Deltaproteobacteria;o__Deltaproteobacteria_noname;f__Deltaproteobacteria_noname;g__Deltaproteobacteria_noname;s__delta_proteobacterium_PSCGC_5451
Unigene632	2.2607	1.2534	0.9558	0	0	0	0.0369	0.0509	yes	d__Bacteria;p__Proteobacteria;c__Deltaproteobacteria;o__Myxococcales;f__Nannocystaceae;g__Plesiocystis;s__Plesiocystis_pacifica
Unigene633	1.6043	0.9613	1.2982	0	0	0	0.0369	0.0509	yes	d__Bacteria;p__Proteobacteria;c__Betaproteobacteria;o__Betaproteobacteria_noname;f__Betaproteobacteria_noname;g__Candidatus_Accumulibacter;s__Candidatus_Accumulibacter_sp._SK-11
Unigene634	1.9671	2.3836	2.143	0.0099	0	0	0.0369	0.0509	yes	d__Bacteria;p__Bacteroidetes;c__Flavobacteriia;o__Flavobacteriales;f__Flavobacteriaceae;g__Flavobacterium;s__Flavobacterium_sasangense
Unigene635	1.8293	1.2528	1.3808	0.0625	0.0143	0.0351	0.0369	0.0509	yes	d__Viruses;p__Viruses_noname;c__Viruses_noname;o__Caudovirales;f__Myoviridae;g__Myoviridae_noname;s__Pseudomonas_phage_PaBG
Unigene636	1.6906	1.1375	1.0241	0	0.0358	0	0.0369	0.0509	yes	d__unclassified;p__unclassified;c__unclassified;o__unclassified;f__unclassified;g__unclassified;s__unclassified
Unigene637	1.0026	0.525	0.7041	0	0	0	0.0369	0.0509	yes	d__Bacteria;p__Bacteria_noname;c__Bacteria_noname;o__Bacteria_noname;f__Bacteria_noname;g__Candidatus_Methylomirabilis;s__Candidatus_Methylomirabilis_oxyfera
Unigene638	1.1971	1.3462	1.7452	0	0	0	0.0369	0.0509	yes	d__Bacteria;p__Proteobacteria;c__Gammaproteobacteria;o__Pseudomonadales;f__Pseudomonadaceae;g__Pseudomonas;s__Pseudomonas_monteilii
Unigene639	1.0548	1.2054	1.0153	0.0504	0	0	0.0369	0.0509	yes	d__Bacteria;p__Proteobacteria;c__Betaproteobacteria;o__Rhodocyclales;f__Rhodocyclaceae;g__Thauera;s__Thauera_phenylacetica
Unigene640	3.2737	3.1991	2.7479	0	0.0594	0	0.0369	0.0509	yes	d__Bacteria;p__Proteobacteria;c__Alphaproteobacteria;o__Caulobacterales;f__Caulobacteraceae;g__Brevundimonas;s__Brevundimonas_sp._BAL3
Unigene641	0.7461	0.4769	0.0572	0	0	0	0.0369	0.0509	yes	d__Bacteria;p__Proteobacteria;c__Betaproteobacteria;o__Hydrogenophilales;f__Hydrogenophilaceae;g__Thiobacillus;s__Thiobacillus_denitrificans
Unigene642	9.2044	8.0526	7.7791	0.0405	0.0371	0	0.0369	0.0509	yes	d__Bacteria;p__Proteobacteria;c__Betaproteobacteria;o__Hydrogenophilales;f__Hydrogenophilaceae;g__Thiobacillus;s__Thiobacillus_denitrificans
Unigene643	3.0199	2.1713	1.6373	0.0328	0	0	0.0369	0.0509	yes	d__Bacteria;p__Proteobacteria;c__Betaproteobacteria;o__Hydrogenophilales;f__Hydrogenophilaceae;g__Thiobacillus;s__Thiobacillus_denitrificans
Unigene644	1.0165	1.2592	1.2787	0	0	0	0.0369	0.0509	yes	d__unclassified;p__unclassified;c__unclassified;o__unclassified;f__unclassified;g__unclassified;s__unclassified
Unigene645	0.7267	0.9677	0.7766	0	0	0	0.0369	0.0509	yes	d__Bacteria;p__Bacteroidetes;c__Flavobacteriia;o__Flavobacteriales;f__Flavobacteriales_noname;g__Flavobacteriales_noname;s__Flavobacteria_bacterium_BAL38
Unigene646	0.9209	0.8091	0.885	0	0	0.0093	0.0369	0.0509	yes	d__Bacteria;p__Planctomycetes;c__Planctomycetia;o__Planctomycetales;f__Planctomycetaceae;g__Rubinisphaera;s__Rubinisphaera_brasiliensis
Unigene647	2.3198	2.7893	1.3583	0	0	0	0.0369	0.0509	yes	d__Bacteria;p__Firmicutes;c__Negativicutes;o__Selenomonadales;f__Veillonellaceae;g__Acetonema;s__Acetonema_longum
Unigene648	2.2702	2.1405	1.7569	0.0343	0	0	0.0369	0.0509	yes	d__Bacteria;p__Aerophobetes;c__Aerophobetes_noname;o__Aerophobetes_noname;f__Aerophobetes_noname;g__Candidatus_Aerophobus;s__Candidatus_Aerophobus_profundus
Unigene649	0.7502	0.7128	0.6768	0	0	0	0.0369	0.0509	yes	d__Bacteria;p__Verrucomicrobia;c__Spartobacteria;o__Spartobacteria_noname;f__Spartobacteria_noname;g__Chthoniobacter;s__Chthoniobacter_flavus
Unigene650	0.7942	0.6163	0.5868	0.0258	0	0	0.0369	0.0509	yes	d__Bacteria;p__Planctomycetes;c__Planctomycetia;o__Planctomycetales;f__Planctomycetaceae;g__Rubinisphaera;s__Rubinisphaera_brasiliensis
Unigene651	5.4014	3.3775	3.6038	0	0	0.0771	0.0369	0.0509	yes	d__Bacteria;p__Proteobacteria;c__Betaproteobacteria;o__Hydrogenophilales;f__Hydrogenophilaceae;g__Thiobacillus;s__Thiobacillus_denitrificans
Unigene652	3.4519	4.8113	3.7742	0.0757	0.0695	0	0.0369	0.0509	yes	d__unclassified;p__unclassified;c__unclassified;o__unclassified;f__unclassified;g__unclassified;s__unclassified
Unigene653	0.938	0.5451	0.3926	0	0	0	0.0369	0.0509	yes	d__unclassified;p__unclassified;c__unclassified;o__unclassified;f__unclassified;g__unclassified;s__unclassified
Unigene654	7.0958	5.7765	4.8281	0.0881	0	0	0.0369	0.0509	yes	d__Bacteria;p__Proteobacteria;c__Gammaproteobacteria;o__Alteromonadales;f__Psychromonadaceae;g__Psychromonas;s__Psychromonas_aquimarina
Unigene655	6.2006	5.0871	5.7419	0	0	0	0.0369	0.0509	yes	d__unclassified;p__unclassified;c__unclassified;o__unclassified;f__unclassified;g__unclassified;s__unclassified
Unigene656	1.479	0.8103	0.3404	0	0	0	0.0369	0.0509	yes	d__Bacteria;p__Proteobacteria;c__Deltaproteobacteria;o__Desulfovibrionales;f__Desulfovibrionaceae;g__Desulfovibrio;s__Desulfovibrio_cuneatus
Unigene657	2.023	1.253	1.1641	0.0619	0	0	0.0369	0.0509	yes	d__Bacteria;p__Proteobacteria;c__Gammaproteobacteria;o__Chromatiales;f__Ectothiorhodospiraceae;g__Thioalkalivibrio;s__Thioalkalivibrio_sulfidiphilus
Unigene658	1.8635	0.9926	1.6085	0	0	0	0.0369	0.0509	yes	d__Bacteria;p__Proteobacteria;c__Gammaproteobacteria;o__Gammaproteobacteria_unclassified;f__Gammaproteobacteria_unclassified;g__Gammaproteobacteria_unclassified;s__Gammaproteobacteria_unclassified
Unigene659	0.6162	0.2954	0.4609	0	0	0	0.0369	0.0509	yes	d__Bacteria;p__Proteobacteria;c__Gammaproteobacteria;o__Gammaproteobacteria_noname;f__Gammaproteobacteria_noname;g__Gammaproteobacteria_noname;s__Thiobacillus_prosperus
Unigene660	1.2211	0.5631	0.9649	0	0	0	0.0369	0.0509	yes	d__Bacteria;p__Proteobacteria;c__Deltaproteobacteria;o__Desulfuromonadales;f__Geobacteraceae;g__Geobacter;s__Geobacter_lovleyi
Unigene661	1.0931	0.3065	0.3973	0	0	0	0.0369	0.0509	yes	d__Bacteria;p__Proteobacteria;c__Deltaproteobacteria;o__Desulfobacterales;f__Desulfobulbaceae;g__Desulfobulbus;s__Desulfobulbus_propionicus
Unigene662	10.4926	11.0221	8.886	0.0722	0.0442	0	0.0369	0.0509	yes	d__Bacteria;p__Proteobacteria;c__Alphaproteobacteria;o__Sphingomonadales;f__Sphingomonadaceae;g__Sphingobium;s__Sphingobium_sp._ba1
Unigene663	0.5009	0.5976	0.9531	0.0088	0	0	0.0369	0.0509	yes	d__Bacteria;p__Proteobacteria;c__Gammaproteobacteria;o__Pseudomonadales;f__Pseudomonadaceae;g__Pseudomonas;s__Pseudomonas_putida
Unigene664	0.9425	0.8032	0.9039	0	0	0.0618	0.0369	0.0509	yes	d__Bacteria;p__Bacteroidetes;c__Bacteroidia;o__Bacteroidales;f__Prolixibacteraceae;g__Draconibacterium;s__Draconibacterium_orientale
Unigene665	0.987	1.1288	0.9856	0	0	0	0.0369	0.0509	yes	d__unclassified;p__unclassified;c__unclassified;o__unclassified;f__unclassified;g__unclassified;s__unclassified
Unigene666	1.131	1.6065	1.3016	0	0	0	0.0369	0.0509	yes	d__unclassified;p__unclassified;c__unclassified;o__unclassified;f__unclassified;g__unclassified;s__unclassified
Unigene667	1.137	1.9726	0.8225	0	0	0	0.0369	0.0509	yes	d__Bacteria;p__Proteobacteria;c__Alphaproteobacteria;o__Rhodobacterales;f__Hyphomonadaceae;g__Hyphomonas;s__Hyphomonas_unclassified
Unigene668	0.8161	0.4958	0.7762	0	0	0	0.0369	0.0509	yes	d__Bacteria;p__Proteobacteria;c__Betaproteobacteria;o__Hydrogenophilales;f__Hydrogenophilaceae;g__Thiobacillus;s__Thiobacillus_denitrificans
Unigene669	1.3178	0.7548	1.109	0	0	0	0.0369	0.0509	yes	d__Bacteria;p__Proteobacteria;c__Betaproteobacteria;o__Betaproteobacteria_noname;f__Betaproteobacteria_noname;g__Betaproteobacteria_noname;s__Betaproteobacteria_bacterium_MOLA814
Unigene670	1.5632	0.8457	1.1526	0.0321	0	0	0.0369	0.0509	yes	d__Bacteria;p__Proteobacteria;c__Deltaproteobacteria;o__Desulfuromonadales;f__Geobacteraceae;g__Geobacter;s__Geobacter_sp._M21
Unigene671	3.2878	2.3351	2.2524	0	0	0	0.0369	0.0509	yes	d__unclassified;p__unclassified;c__unclassified;o__unclassified;f__unclassified;g__unclassified;s__unclassified
Unigene672	0.9034	1.3749	0.8169	0	0	0	0.0369	0.0509	yes	d__unclassified;p__unclassified;c__unclassified;o__unclassified;f__unclassified;g__unclassified;s__unclassified
Unigene673	1.3495	0.8847	0.2987	0	0	0	0.0369	0.0509	yes	d__unclassified;p__unclassified;c__unclassified;o__unclassified;f__unclassified;g__unclassified;s__unclassified
Unigene674	0.6688	0.7196	0.662	0	0	0	0.0369	0.0509	yes	d__Bacteria;p__Proteobacteria;c__Betaproteobacteria;o__Rhodocyclales;f__Rhodocyclaceae;g__Aromatoleum;s__Aromatoleum_aromaticum
Unigene675	0.7502	0.7223	1.1789	0	0	0	0.0369	0.0509	yes	d__Bacteria;p__Proteobacteria;c__Gammaproteobacteria;o__Pseudomonadales;f__Pseudomonadaceae;g__Pseudomonas;s__Pseudomonas_sp._C5pp
Unigene676	0.9343	0.4792	1.0753	0	0	0	0.0369	0.0509	yes	d__Bacteria;p__Verrucomicrobia;c__Spartobacteria;o__Spartobacteria_noname;f__Spartobacteria_noname;g__Chthoniobacter;s__Chthoniobacter_flavus
Unigene677	2.7598	3.1819	2.5494	0.0239	0	0	0.0369	0.0509	yes	d__Bacteria;p__Proteobacteria;c__Gammaproteobacteria;o__Xanthomonadales;f__Xanthomonadaceae;g__Arenimonas;s__Arenimonas_metalli
Unigene678	1.8867	1.4941	1.153	0	0	0	0.0369	0.0509	yes	d__Bacteria;p__Proteobacteria;c__Gammaproteobacteria;o__Aeromonadales;f__Succinivibrionaceae;g__Succinivibrionaceae_noname;s__Succinivibrionaceae_bacterium_WG-1
Unigene679	1.6616	1.3077	1.0682	0	0	0	0.0369	0.0509	yes	d__Bacteria;p__Proteobacteria;c__Betaproteobacteria;o__Hydrogenophilales;f__Hydrogenophilaceae;g__Thiobacillus;s__Thiobacillus_thioparus
Unigene680	1.0299	1.7456	1.0237	0	0	0	0.0369	0.0509	yes	d__Bacteria;p__Proteobacteria;c__Betaproteobacteria;o__Sulfuricellales;f__Sulfuricellaceae;g__Sulfuricella;s__Sulfuricella_denitrificans
Unigene681	2.3876	0.4845	2.4862	0	0.1373	0	0.0369	0.0509	yes	d__unclassified;p__unclassified;c__unclassified;o__unclassified;f__unclassified;g__unclassified;s__unclassified
Unigene682	0.8109	1.1518	1.6591	0	0	0	0.0369	0.0509	yes	d__Bacteria;p__Verrucomicrobia;c__Verrucomicrobia_noname;o__Methylacidiphilales;f__Methylacidiphilaceae;g__Methylacidiphilum;s__Methylacidiphilum_infernorum
Unigene683	1.2908	1.1044	1.2854	0	0	0.0132	0.0369	0.0509	yes	d__Bacteria;p__Proteobacteria;c__Betaproteobacteria;o__Burkholderiales;f__Burkholderiaceae;g__Burkholderia;s__Burkholderia_cenocepacia
Unigene684	0.3032	0.323	0.3489	0	0	0	0.0369	0.0509	yes	d__Bacteria;p__Proteobacteria;c__Deltaproteobacteria;o__Desulfobacterales;f__Desulfobacteraceae;g__Desulfococcus;s__Desulfococcus_multivorans
Unigene685	2.415	1.6723	2.2236	0	0	0	0.0369	0.0509	yes	d__unclassified;p__unclassified;c__unclassified;o__unclassified;f__unclassified;g__unclassified;s__unclassified
Unigene686	2.4436	1.8481	2.3615	0	0	0	0.0369	0.0509	yes	d__Bacteria;p__Proteobacteria;c__Alphaproteobacteria;o__Alphaproteobacteria_noname;f__Alphaproteobacteria_noname;g__Alphaproteobacteria_noname;s__alpha_proteobacterium_MA2
Unigene687	1.5917	2.0325	1.2548	0	0	0.0107	0.0369	0.0509	yes	d__Bacteria;p__Proteobacteria;c__Betaproteobacteria;o__Hydrogenophilales;f__Hydrogenophilaceae;g__Thiobacillus;s__Thiobacillus_denitrificans
Unigene688	1.4023	1.5804	2.0301	0	0.0178	0	0.0369	0.0509	yes	d__Bacteria;p__Verrucomicrobia;c__Verrucomicrobiae;o__Verrucomicrobiales;f__Verrucomicrobiaceae;g__Verrucomicrobium;s__Verrucomicrobium_sp._3C
Unigene689	0.9862	1.3824	1.374	0.1365	0	0	0.0369	0.0509	yes	d__unclassified;p__unclassified;c__unclassified;o__unclassified;f__unclassified;g__unclassified;s__unclassified
Unigene690	8.5593	5.855	6.4291	0	0	0	0.0369	0.0509	yes	d__unclassified;p__unclassified;c__unclassified;o__unclassified;f__unclassified;g__unclassified;s__unclassified
Unigene691	3.0458	2.3098	2.6142	0	0	0.0254	0.0369	0.0509	yes	d__Bacteria;p__Proteobacteria;c__Alphaproteobacteria;o__Rhizobiales;f__Phyllobacteriaceae;g__Mesorhizobium;s__Mesorhizobium_sp._URHA0056
Unigene692	1.1853	0.4329	1.2863	0	0	0	0.0369	0.0509	yes	d__Bacteria;p__Proteobacteria;c__Deltaproteobacteria;o__Desulfuromonadales;f__Geobacteraceae;g__Geoalkalibacter;s__Geoalkalibacter_ferrihydriticus
Unigene693	0.5877	0.3131	0.3382	0	0	0	0.0369	0.0509	yes	d__Bacteria;p__Proteobacteria;c__Deltaproteobacteria;o__Desulfuromonadales;f__Geobacteraceae;g__Geoalkalibacter;s__Geoalkalibacter_ferrihydriticus
Unigene694	1.0172	1.0686	0.6667	0	0	0	0.0369	0.0509	yes	d__unclassified;p__unclassified;c__unclassified;o__unclassified;f__unclassified;g__unclassified;s__unclassified
Unigene695	1.0938	0.881	0.522	0	0	0	0.0369	0.0509	yes	d__Bacteria;p__Bacteroidetes;c__Flavobacteriia;o__Flavobacteriales;f__Cryomorphaceae;g__Owenweeksia;s__Owenweeksia_hongkongensis
Unigene696	8.2239	5.935	5.2668	0.0872	0	0	0.0369	0.0509	yes	d__Bacteria;p__Proteobacteria;c__Betaproteobacteria;o__Hydrogenophilales;f__Hydrogenophilaceae;g__Thiobacillus;s__Thiobacillus_denitrificans
Unigene697	1.7638	1.8332	1.3121	0.0283	0	0	0.0369	0.0509	yes	d__Bacteria;p__Proteobacteria;c__Deltaproteobacteria;o__Desulfuromonadales;f__Geobacteraceae;g__Geoalkalibacter;s__Geoalkalibacter_subterraneus
Unigene698	1.7364	1.982	1.8557	0	0	0	0.0369	0.0509	yes	d__Bacteria;p__Proteobacteria;c__Deltaproteobacteria;o__Desulfuromonadales;f__Geobacteraceae;g__Geoalkalibacter;s__Geoalkalibacter_ferrihydriticus
Unigene699	2.1336	0.4329	1.0524	0	0	0	0.0369	0.0509	yes	d__Bacteria;p__Proteobacteria;c__Deltaproteobacteria;o__Desulfuromonadales;f__Geobacteraceae;g__Geoalkalibacter;s__Geoalkalibacter_ferrihydriticus
Unigene700	0.9577	0.8919	0.7014	0.0088	0	0	0.0369	0.0509	yes	d__Bacteria;p__Proteobacteria;c__Betaproteobacteria;o__Rhodocyclales;f__Rhodocyclaceae;g__Thauera;s__Thauera_aminoaromatica
Unigene701	1.7436	1.1212	1.9525	0	0	0	0.0369	0.0509	yes	d__Bacteria;p__Proteobacteria;c__Deltaproteobacteria;o__Desulfuromonadales;f__Geobacteraceae;g__Geoalkalibacter;s__Geoalkalibacter_ferrihydriticus
Unigene702	1.4197	1.3749	1.8567	0	0	0	0.0369	0.0509	yes	d__Bacteria;p__Bacteroidetes;c__Sphingobacteriia;o__Sphingobacteriales;f__Saprospiraceae;g__Phaeodactylibacter;s__Phaeodactylibacter_xiamenensis
Unigene703	1.1315	1.1501	0.8841	0	0	0	0.0369	0.0509	yes	d__Bacteria;p__Proteobacteria;c__Deltaproteobacteria;o__Desulfobacterales;f__Desulfobacteraceae;g__Desulfococcus;s__Desulfococcus_multivorans
Unigene704	1.3013	0.7715	0.8595	0.0298	0	0	0.0369	0.0509	yes	d__Bacteria;p__Spirochaetes;c__Spirochaetia;o__Spirochaetales;f__Spirochaetaceae;g__Spirochaeta;s__Spirochaeta_sp._JC202
Unigene705	1.1522	1.063	1.3124	0.0312	0	0	0.0369	0.0509	yes	d__Bacteria;p__Bacteroidetes;c__Sphingobacteriia;o__Sphingobacteriales;f__Chitinophagaceae;g__Gracilimonas;s__Gracilimonas_tropica
Unigene706	1.2996	1.0732	1.345	0	0	0.0198	0.0369	0.0509	yes	d__Bacteria;p__Proteobacteria;c__Deltaproteobacteria;o__Deltaproteobacteria_noname;f__Deltaproteobacteria_noname;g__Deltaproteobacteria_noname;s__delta_proteobacterium_NaphS2
Unigene707	1.9622	1.8944	1.8966	0	0	0	0.0369	0.0509	yes	d__Bacteria;p__Proteobacteria;c__Betaproteobacteria;o__Rhodocyclales;f__Rhodocyclaceae;g__Thauera;s__Thauera_phenylacetica
Unigene708	2.0927	1.3377	1.6203	0.05	0	0	0.0369	0.0509	yes	d__Bacteria;p__Proteobacteria;c__Deltaproteobacteria;o__Desulfuromonadales;f__Geobacteraceae;g__Geoalkalibacter;s__Geoalkalibacter_ferrihydriticus
Unigene709	1.6055	1.0087	0.8528	0	0	0	0.0369	0.0509	yes	d__Bacteria;p__Proteobacteria;c__Deltaproteobacteria;o__Desulfobacterales;f__Desulfobacteraceae;g__Desulfobacterium;s__uncultured_Desulfobacterium_sp.
Unigene710	2.3574	2.946	2.9218	0	0	0	0.0369	0.0509	yes	d__Bacteria;p__Proteobacteria;c__Alphaproteobacteria;o__Rhizobiales;f__Phyllobacteriaceae;g__Chelativorans;s__Chelativorans_sp._BNC1
Unigene711	1.3441	1.4408	1.9024	0.022	0.0302	0	0.0369	0.0509	yes	d__Bacteria;p__Verrucomicrobia;c__Spartobacteria;o__Spartobacteria_noname;f__Spartobacteria_noname;g__Chthoniobacter;s__Chthoniobacter_flavus
Unigene712	1.0112	1.6758	0.9699	0	0	0	0.0369	0.0509	yes	d__unclassified;p__unclassified;c__unclassified;o__unclassified;f__unclassified;g__unclassified;s__unclassified
Unigene713	0.4573	0.4079	0.4896	0	0	0	0.0369	0.0509	yes	d__Bacteria;p__Proteobacteria;c__Deltaproteobacteria;o__Desulfovibrionales;f__Desulfovibrionaceae;g__Desulfovibrio;s__Desulfovibrio_magneticus
Unigene714	7.3845	5.2325	6.065	0.0224	0.0412	0.0671	0.0369	0.0509	yes	d__Bacteria;p__Proteobacteria;c__Gammaproteobacteria;o__Thiotrichales;f__Thiotrichaceae;g__Thiothrix;s__Thiothrix_nivea
Unigene715	3.109	2.7632	2.2141	0.0226	0	0	0.0369	0.0509	yes	d__Bacteria;p__Proteobacteria;c__Deltaproteobacteria;o__Deltaproteobacteria_noname;f__Deltaproteobacteria_noname;g__Deferrisoma;s__Deferrisoma_camini
Unigene716	1.0793	1.115	0.7529	0	0	0	0.0369	0.0509	yes	d__unclassified;p__unclassified;c__unclassified;o__unclassified;f__unclassified;g__unclassified;s__unclassified
Unigene717	3.0834	2.7325	2.3868	0	0.0329	0	0.0369	0.0509	yes	d__Bacteria;p__Proteobacteria;c__Betaproteobacteria;o__Rhodocyclales;f__Rhodocyclaceae;g__Thauera;s__Thauera_phenylacetica
Unigene718	2.0718	2.0995	0.9014	0	0	0	0.0369	0.0509	yes	d__Bacteria;p__Proteobacteria;c__Betaproteobacteria;o__Rhodocyclales;f__Rhodocyclaceae;g__Thauera;s__Thauera_phenylacetica
Unigene719	1.8443	1.1728	1.629	0	0.0345	0	0.0369	0.0509	yes	d__Bacteria;p__Proteobacteria;c__Deltaproteobacteria;o__Desulfuromonadales;f__Geobacteraceae;g__Geoalkalibacter;s__Geoalkalibacter_ferrihydriticus
Unigene720	1.6372	0.5814	1.5702	0	0	0	0.0369	0.0509	yes	d__unclassified;p__unclassified;c__unclassified;o__unclassified;f__unclassified;g__unclassified;s__unclassified
Unigene721	0.7959	0	0.916	0	0	0	0.0369	0.0509	yes	d__unclassified;p__unclassified;c__unclassified;o__unclassified;f__unclassified;g__unclassified;s__unclassified
Unigene722	1.1429	1.2343	1.4415	0	0	0	0.0369	0.0509	yes	d__Bacteria;p__Verrucomicrobia;c__Spartobacteria;o__Spartobacteria_noname;f__Spartobacteria_noname;g__Chthoniobacter;s__Chthoniobacter_flavus
Unigene723	1.2388	0.596	1.2647	0	0	0	0.0369	0.0509	yes	d__Bacteria;p__Proteobacteria;c__Gammaproteobacteria;o__Pseudomonadales;f__Pseudomonadaceae;g__Pseudomonas;s__Pseudomonas_monteilii
Unigene724	3.9383	2.5173	2.0963	0	0	0	0.0369	0.0509	yes	d__unclassified;p__unclassified;c__unclassified;o__unclassified;f__unclassified;g__unclassified;s__unclassified
Unigene725	0.9218	0.5634	0.8	0.0398	0	0	0.0369	0.0509	yes	d__Eukaryota;p__Basidiomycota;c__Tremellomycetes;o__Tremellales;f__Tremellales_noname;g__Trichosporon;s__Trichosporon_asahii
Unigene726	0.9526	0.5667	0.7831	0	0	0	0.0369	0.0509	yes	d__Eukaryota;p__Eukaryota_noname;c__Eukaryota_noname;o__Mucorales;f__Mucoraceae;g__Parasitella;s__Parasitella_parasitica
Unigene727	2.7119	2.4728	1.718	0.0103	0	0	0.0369	0.0509	yes	d__Bacteria;p__Proteobacteria;c__Gammaproteobacteria;o__Xanthomonadales;f__Xanthomonadaceae;g__Thermomonas;s__Thermomonas_fusca
Unigene728	1.2985	1.2495	0.9642	0	0	0	0.0369	0.0509	yes	d__Bacteria;p__Proteobacteria;c__Deltaproteobacteria;o__Desulfuromonadales;f__Geobacteraceae;g__Geoalkalibacter;s__Geoalkalibacter_ferrihydriticus
Unigene729	3.2135	1.8557	2.2122	0.0395	0	0	0.0369	0.0509	yes	d__Bacteria;p__Proteobacteria;c__Deltaproteobacteria;o__Desulfuromonadales;f__Geobacteraceae;g__Geoalkalibacter;s__Geoalkalibacter_ferrihydriticus
Unigene730	0.3745	0.9975	0.6466	0	0	0	0.0369	0.0509	yes	d__Bacteria;p__Proteobacteria;c__Gammaproteobacteria;o__Aeromonadales;f__Aeromonadaceae;g__Aeromonas;s__Aeromonas_bivalvium
Unigene731	1.6397	0.7661	1.2912	0	0	0	0.0369	0.0509	yes	d__Bacteria;p__Proteobacteria;c__Gammaproteobacteria;o__Xanthomonadales;f__Xanthomonadaceae;g__Xanthomonas;s__Xanthomonas_arboricola
Unigene732	10.6524	8.0872	6.4823	0	0	0	0.0369	0.0509	yes	d__unclassified;p__unclassified;c__unclassified;o__unclassified;f__unclassified;g__unclassified;s__unclassified
Unigene733	2.0779	1.0855	1.0808	0	0	0	0.0369	0.0509	yes	d__Bacteria;p__Proteobacteria;c__Betaproteobacteria;o__Rhodocyclales;f__Rhodocyclaceae;g__Thauera;s__Thauera_unclassified
Unigene734	2.7445	2.124	2.5921	0	0	0	0.0369	0.0509	yes	d__Bacteria;p__Proteobacteria;c__Gammaproteobacteria;o__Gammaproteobacteria_noname;f__Gammaproteobacteria_noname;g__Sedimenticola;s__Sedimenticola_selenatireducens
Unigene735	3.0265	1.5046	1.3417	0	0	0	0.0369	0.0509	yes	d__Bacteria;p__Proteobacteria;c__Gammaproteobacteria;o__Chromatiales;f__Ectothiorhodospiraceae;g__Ectothiorhodospira;s__Ectothiorhodospira_haloalkaliphila
Unigene736	1.5819	1.4647	1.6675	0	0.0089	0	0.0369	0.0509	yes	d__Bacteria;p__Cloacimonetes;c__Cloacimonetes_noname;o__Cloacimonetes_noname;f__Cloacimonetes_noname;g__Candidatus_Cloacimonas;s__Candidatus_Cloacimonas_acidaminovorans
Unigene737	1.1242	1.1976	0.9852	0	0	0	0.0369	0.0509	yes	d__Bacteria;p__Bacteroidetes;c__Sphingobacteriia;o__Sphingobacteriales;f__Saprospiraceae;g__Phaeodactylibacter;s__Phaeodactylibacter_xiamenensis
Unigene738	0.8205	0.6293	1.001	0	0	0	0.0369	0.0509	yes	d__Bacteria;p__Cyanobacteria;c__Cyanobacteria_noname;o__Nostocales;f__Microchaetaceae;g__Hassallia;s__Hassallia_byssoidea
Unigene739	0.3808	0.3745	0.3709	0	0	0	0.0369	0.0509	yes	d__Bacteria;p__Proteobacteria;c__Deltaproteobacteria;o__Desulfobacterales;f__Desulfobacteraceae;g__Desulfococcus;s__Desulfococcus_multivorans
Unigene740	0.955	1.4696	1.8319	0	0	0	0.0369	0.0509	yes	d__Bacteria;p__Proteobacteria;c__Deltaproteobacteria;o__Desulfobacterales;f__Desulfobacteraceae;g__Desulfobacterium;s__Desulfobacterium_autotrophicum
Unigene741	1.2029	0.6019	0.5664	0	0	0	0.0369	0.0509	yes	d__Bacteria;p__Proteobacteria;c__Deltaproteobacteria;o__Desulfobacterales;f__Desulfobacteraceae;g__Desulfococcus;s__Desulfococcus_oleovorans
Unigene742	1.0203	1.3914	0.5637	0	0	0	0.0369	0.0509	yes	d__Bacteria;p__Latescibacteria;c__Latescibacteria_noname;o__Latescibacteria_noname;f__Latescibacteria_noname;g__Latescibacteria_noname;s__Latescibacteria_bacterium_SCGC_AAA257-K07
Unigene743	1.081	0.8985	1.5722	0	0	0	0.0369	0.0509	yes	d__Bacteria;p__Planctomycetes;c__Planctomycetia;o__Planctomycetales;f__Planctomycetaceae;g__Rubinisphaera;s__Rubinisphaera_brasiliensis
Unigene744	2.3876	2.4457	2.1666	0	0	0	0.0369	0.0509	yes	d__Bacteria;p__Proteobacteria;c__Gammaproteobacteria;o__Vibrionales;f__Vibrionaceae;g__Vibrio;s__Vibrio_coralliilyticus
Unigene745	2.3876	2.2472	1.6808	0	0	0	0.0369	0.0509	yes	d__Bacteria;p__Proteobacteria;c__Betaproteobacteria;o__Hydrogenophilales;f__Hydrogenophilaceae;g__Thiobacillus;s__Thiobacillus_denitrificans
Unigene746	2.4802	1.7767	1.7554	0	0	0	0.0369	0.0509	yes	d__Bacteria;p__Proteobacteria;c__Betaproteobacteria;o__Hydrogenophilales;f__Hydrogenophilaceae;g__Thiobacillus;s__Thiobacillus_denitrificans
Unigene747	0.6179	0.4865	0.7343	0	0	0	0.0369	0.0509	yes	d__Bacteria;p__Proteobacteria;c__Deltaproteobacteria;o__Desulfobacterales;f__Desulfobacteraceae;g__Desulfococcus;s__Desulfococcus_multivorans
Unigene748	6.5687	6.759	5.3539	0.0147	0.0271	0.0221	0.0369	0.0509	yes	d__Bacteria;p__Proteobacteria;c__Betaproteobacteria;o__Hydrogenophilales;f__Hydrogenophilaceae;g__Thiobacillus;s__Thiobacillus_thioparus
Unigene749	0.9034	1.9249	0.2971	0	0	0	0.0369	0.0509	yes	d__unclassified;p__unclassified;c__unclassified;o__unclassified;f__unclassified;g__unclassified;s__unclassified
Unigene750	1.0005	1.4777	0.8636	0.0199	0.0092	0.0298	0.0369	0.0509	yes	d__Bacteria;p__Bacteroidetes;c__Cytophagia;o__Cytophagales;f__Cytophagaceae;g__Leadbetterella;s__Leadbetterella_byssophila
Unigene751	0.99	0.4343	0.4021	0	0	0	0.0369	0.0509	yes	d__Bacteria;p__Bacteroidetes;c__Flavobacteriia;o__Flavobacteriales;f__Flavobacteriaceae;g__Chryseobacterium;s__Chryseobacterium_antarcticum
Unigene752	0.8757	0.7041	0.8367	0	0	0	0.0369	0.0509	yes	d__Bacteria;p__Proteobacteria;c__Gammaproteobacteria;o__Pseudomonadales;f__Pseudomonadaceae;g__Pseudomonas;s__Pseudomonas_putida
Unigene753	1.385	1.5676	1.3449	0.038	0.0348	0	0.0369	0.0509	yes	d__Bacteria;p__Proteobacteria;c__Gammaproteobacteria;o__Pseudomonadales;f__Pseudomonadaceae;g__Pseudomonas;s__Pseudomonas_putida
Unigene754	1.2517	0.3457	0.5869	0	0	0	0.0369	0.0509	yes	d__Bacteria;p__Proteobacteria;c__Alphaproteobacteria;o__Caulobacterales;f__Caulobacteraceae;g__Caulobacter;s__Caulobacter_henricii
Unigene755	0.7899	0.306	0.8264	0	0	0	0.0369	0.0509	yes	d__Bacteria;p__Proteobacteria;c__Gammaproteobacteria;o__Gammaproteobacteria_noname;f__Gammaproteobacteria_noname;g__Gammaproteobacteria_noname;s__gamma_proteobacterium_WG36
Unigene756	0.9991	0.6418	0.4228	0	0	0	0.0369	0.0509	yes	d__Bacteria;p__Proteobacteria;c__Betaproteobacteria;o__Burkholderiales;f__Burkholderiaceae;g__Burkholderia;s__Burkholderia_heleia
Unigene757	2.6128	3.5754	2.5146	0	0	0	0.0369	0.0509	yes	d__Bacteria;p__Proteobacteria;c__Deltaproteobacteria;o__Myxococcales;f__Anaeromyxobacteraceae;g__Anaeromyxobacter;s__Anaeromyxobacter_sp._Fw109-5
Unigene758	1.0262	1.2718	1.3016	0	0	0	0.0369	0.0509	yes	d__Bacteria;p__Proteobacteria;c__Alphaproteobacteria;o__Sphingomonadales;f__Sphingomonadaceae;g__Sphingopyxis;s__Sphingopyxis_alaskensis
Unigene759	3.1366	2.6433	1.6164	0	0	0	0.0369	0.0509	yes	d__Bacteria;p__Proteobacteria;c__Betaproteobacteria;o__Burkholderiales;f__Burkholderiales_noname;g__Sphaerotilus;s__Sphaerotilus_natans
Unigene760	6.7342	5.348	4.5094	0	0.2957	0	0.0369	0.0509	yes	d__unclassified;p__unclassified;c__unclassified;o__unclassified;f__unclassified;g__unclassified;s__unclassified
Unigene761	1.4335	1.9274	1.263	0	0.0239	0	0.0369	0.0509	yes	d__Bacteria;p__Proteobacteria;c__Gammaproteobacteria;o__Gammaproteobacteria_noname;f__Gammaproteobacteria_noname;g__Gammaproteobacteria_noname;s__gamma_proteobacterium_HdN1
Unigene762	0.5094	0.9496	0.3664	0	0	0	0.0369	0.0509	yes	d__Bacteria;p__Proteobacteria;c__Alphaproteobacteria;o__Rhodobacterales;f__Rhodobacteraceae;g__Haematobacter;s__Haematobacter_missouriensis
Unigene763	0.7527	0.4633	0.5005	0	0	0	0.0369	0.0509	yes	d__Bacteria;p__Proteobacteria;c__Alphaproteobacteria;o__Sphingomonadales;f__Sphingomonadaceae;g__Novosphingobium;s__Novosphingobium_nitrogenifigens
Unigene764	0.7163	2.0349	1.0992	0	0	0	0.0369	0.0509	yes	d__Bacteria;p__Proteobacteria;c__Alphaproteobacteria;o__Caulobacterales;f__Caulobacteraceae;g__Phenylobacterium;s__Phenylobacterium_zucineum
Unigene765	0.7322	0.78	1.0625	0	0	0	0.0369	0.0509	yes	d__Bacteria;p__Proteobacteria;c__Betaproteobacteria;o__Rhodocyclales;f__Rhodocyclaceae;g__Thauera;s__Thauera_sp._27
Unigene766	1.102	0.6522	0.6341	0	0	0	0.0369	0.0509	yes	d__Bacteria;p__Proteobacteria;c__Alphaproteobacteria;o__Rhodobacterales;f__Hyphomonadaceae;g__Hyphomonas;s__Hyphomonas_unclassified
Unigene767	2.9066	0.9953	3.1063	0	0	0	0.0369	0.0509	yes	d__Bacteria;p__Proteobacteria;c__Betaproteobacteria;o__Burkholderiales;f__Burkholderiaceae;g__Ralstonia;s__Ralstonia_sp._PBA
Unigene768	1.9207	1.4636	1.2742	0	0	0	0.0369	0.0509	yes	d__Bacteria;p__Proteobacteria;c__Alphaproteobacteria;o__Rhodobacterales;f__Hyphomonadaceae;g__Hyphomonas;s__Hyphomonas_polymorpha
Unigene769	1.7318	1.0747	1.6255	0	0	0	0.0369	0.0509	yes	d__Bacteria;p__Proteobacteria;c__Alphaproteobacteria;o__Rhodobacterales;f__Hyphomonadaceae;g__Hyphomonas;s__Hyphomonas_unclassified
Unigene770	0.955	0.2907	0.7851	0	0	0	0.0369	0.0509	yes	d__Bacteria;p__Proteobacteria;c__Proteobacteria_noname;o__Proteobacteria_noname;f__Proteobacteria_noname;g__Proteobacteria_noname;s__Proteobacteria_bacterium_JGI_0000113-E04
Unigene771	0.8708	1.0773	1.0345	0	0	0	0.0369	0.0509	yes	d__Bacteria;p__Cyanobacteria;c__Cyanobacteria_noname;o__Nostocales;f__Microchaetaceae;g__Hassallia;s__Hassallia_byssoidea
Unigene772	1.3801	0.9704	1.4613	0	0	0	0.0369	0.0509	yes	d__Bacteria;p__Proteobacteria;c__Gammaproteobacteria;o__Enterobacteriales;f__Enterobacteriaceae;g__Plesiomonas;s__Plesiomonas_shigelloides
Unigene773	1.0783	0.8533	0.9928	0	0.0372	0	0.0369	0.0509	yes	d__Bacteria;p__Proteobacteria;c__Gammaproteobacteria;o__Aeromonadales;f__Aeromonadaceae;g__Aeromonas;s__Aeromonas_veronii
Unigene774	1.0777	0.7507	0.9064	0	0	0	0.0369	0.0509	yes	d__Bacteria;p__Bacteria_noname;c__Bacteria_noname;o__Bacteria_noname;f__Bacteria_noname;g__Bacteria_noname;s__uncultured_bacterium
Unigene775	1.476	2.1042	1.7986	0	0.0524	0	0.0369	0.0509	yes	d__Bacteria;p__Proteobacteria;c__Betaproteobacteria;o__Hydrogenophilales;f__Hydrogenophilaceae;g__Thiobacillus;s__Thiobacillus_thioparus
Unigene776	1.6858	1.7592	1.1799	0.0181	0	0	0.0369	0.0509	yes	d__Bacteria;p__Proteobacteria;c__Betaproteobacteria;o__Rhodocyclales;f__Rhodocyclaceae;g__Thauera;s__Thauera_phenylacetica
Unigene777	1.6167	1.5947	1.2577	0	0	0	0.0369	0.0509	yes	d__Bacteria;p__Bacteroidetes;c__Cytophagia;o__Cytophagales;f__Cytophagaceae;g__Flectobacillus;s__Flectobacillus_major
Unigene778	7.411	5.9434	6.0128	0	0	0	0.0369	0.0509	yes	d__Bacteria;p__Proteobacteria;c__Gammaproteobacteria;o__Pseudomonadales;f__Pseudomonadaceae;g__Pseudomonas;s__Pseudomonas_denitrificans
Unigene779	3.8785	5.0181	3.8794	0.0284	0	0	0.0369	0.0509	yes	d__Bacteria;p__Proteobacteria;c__Betaproteobacteria;o__Hydrogenophilales;f__Hydrogenophilaceae;g__Thiobacillus;s__Thiobacillus_denitrificans
Unigene780	1.2633	0.5922	1.3085	0	0	0	0.0369	0.0509	yes	d__Bacteria;p__Proteobacteria;c__Betaproteobacteria;o__Betaproteobacteria_noname;f__Betaproteobacteria_noname;g__Candidatus_Accumulibacter;s__Candidatus_Accumulibacter_phosphatis
Unigene781	2.1318	0.6359	0.5888	0	0	0	0.0369	0.0509	yes	d__unclassified;p__unclassified;c__unclassified;o__unclassified;f__unclassified;g__unclassified;s__unclassified
Unigene782	1.2913	1.0382	1.1777	0.0641	0	0	0.0369	0.0509	yes	d__Bacteria;p__Proteobacteria;c__Betaproteobacteria;o__Hydrogenophilales;f__Hydrogenophilaceae;g__Thiobacillus;s__Thiobacillus_thioparus
Unigene783	1.3385	1.2332	0.8743	0	0	0.0119	0.0369	0.0509	yes	d__Bacteria;p__Planctomycetes;c__Planctomycetia;o__Planctomycetales;f__Planctomycetaceae;g__Singulisphaera;s__Singulisphaera_acidiphila
Unigene784	0.7624	0.635	0.8535	0.0182	0	0	0.0369	0.0509	yes	d__Archaea;p__Euryarchaeota;c__Methanomicrobia;o__Methanosarcinales;f__Methanosaetaceae;g__Methanosaeta;s__Methanosaeta_concilii
Unigene785	0.9374	1.323	0.8945	0.0211	0	0	0.0369	0.0509	yes	d__Archaea;p__Euryarchaeota;c__Methanomicrobia;o__Methanosarcinales;f__Methanosaetaceae;g__Methanosaeta;s__Methanosaeta_concilii
Unigene786	1.4287	1.5769	1.9109	0	0	0	0.0369	0.0509	yes	d__Bacteria;p__Proteobacteria;c__Betaproteobacteria;o__Burkholderiales;f__Comamonadaceae;g__Rhodoferax;s__Rhodoferax_ferrireducens
Unigene787	6.4691	7.3042	6.2571	0.0849	0.0195	0	0.0369	0.0509	yes	d__Bacteria;p__Proteobacteria;c__Alphaproteobacteria;o__Caulobacterales;f__Caulobacteraceae;g__Brevundimonas;s__Brevundimonas_aveniformis
Unigene788	2.1575	1.634	1.2945	0	0	0	0.0369	0.0509	yes	d__Bacteria;p__Proteobacteria;c__Gammaproteobacteria;o__Gammaproteobacteria_noname;f__Gammaproteobacteria_noname;g__Gammaproteobacteria_noname;s__Solemya_velum_gill_symbiont
Unigene789	0.7098	0.6875	0.7427	0	0	0	0.0369	0.0509	yes	d__Bacteria;p__Planctomycetes;c__Planctomycetia;o__Planctomycetales;f__Planctomycetaceae;g__Singulisphaera;s__Singulisphaera_acidiphila
Unigene790	14.5355	16.3236	13.1054	0.1035	0.0634	0.0516	0.0369	0.0509	yes	d__Bacteria;p__Proteobacteria;c__Alphaproteobacteria;o__Caulobacterales;f__Caulobacteraceae;g__Brevundimonas;s__Brevundimonas_aveniformis
Unigene791	1.2168	0.9231	0.7639	0.0485	0	0	0.0369	0.0509	yes	d__Bacteria;p__Bacteroidetes;c__Flavobacteriia;o__Flavobacteriales;f__Flavobacteriaceae;g__Flavobacterium;s__Flavobacterium_sasangense
Unigene792	0.9459	1.1291	1.1805	0	0	0	0.0369	0.0509	yes	d__Bacteria;p__Actinobacteria;c__Thermoleophilia;o__Solirubrobacterales;f__Conexibacteraceae;g__Conexibacter;s__Conexibacter_woesei
Unigene793	1.81	1.4359	1.108	0	0	0	0.0369	0.0509	yes	d__Bacteria;p__Proteobacteria;c__Alphaproteobacteria;o__Caulobacterales;f__Caulobacteraceae;g__Brevundimonas;s__Brevundimonas_aveniformis
Unigene794	1.8904	1.6181	1.2325	0	0	0	0.0369	0.0509	yes	d__Bacteria;p__Proteobacteria;c__Gammaproteobacteria;o__Xanthomonadales;f__Xanthomonadaceae;g__Arenimonas;s__Arenimonas_donghaensis
Unigene795	0.8877	0.9457	0.6694	0	0	0	0.0369	0.0509	yes	d__Bacteria;p__Proteobacteria;c__Betaproteobacteria;o__Hydrogenophilales;f__Hydrogenophilaceae;g__Thiobacillus;s__Thiobacillus_denitrificans
Unigene796	2.3511	2.5176	2.2712	0	0	0	0.0369	0.0509	yes	d__Bacteria;p__Proteobacteria;c__Gammaproteobacteria;o__Pseudomonadales;f__Pseudomonadaceae;g__Pseudomonas;s__Pseudomonas_resinovorans
Unigene797	1.9807	1.8698	2.0087	0	0.0237	0	0.0369	0.0509	yes	d__Bacteria;p__Proteobacteria;c__Deltaproteobacteria;o__Desulfobacterales;f__Desulfobacteraceae;g__Desulfobacterium;s__Desulfobacterium_autotrophicum
Unigene798	2.8232	2.4202	1.9039	0	0	0	0.0369	0.0509	yes	d__Bacteria;p__Proteobacteria;c__Alphaproteobacteria;o__Rhizobiales;f__Phyllobacteriaceae;g__Hoeflea;s__Hoeflea_sp._BRH_c9
Unigene799	1.2839	0.8878	0.9333	0	0	0	0.0369	0.0509	yes	d__Bacteria;p__Proteobacteria;c__Deltaproteobacteria;o__Desulfuromonadales;f__Geobacteraceae;g__Geoalkalibacter;s__Geoalkalibacter_ferrihydriticus
Unigene800	0.7218	0.4851	0.5624	0	0.0402	0.0109	0.0369	0.0509	yes	d__Bacteria;p__Proteobacteria;c__Deltaproteobacteria;o__Desulfuromonadales;f__Geobacteraceae;g__Geoalkalibacter;s__Geoalkalibacter_ferrihydriticus
Unigene801	12.5179	11.691	10.2368	0	0.0676	0.063	0.0369	0.0509	yes	d__Bacteria;p__Proteobacteria;c__Betaproteobacteria;o__Hydrogenophilales;f__Hydrogenophilaceae;g__Thiobacillus;s__Thiobacillus_thioparus
Unigene802	7.1054	5.5261	5.4103	0.0178	0.0326	0	0.0369	0.0509	yes	d__Bacteria;p__Proteobacteria;c__Betaproteobacteria;o__Hydrogenophilales;f__Hydrogenophilaceae;g__Thiobacillus;s__Thiobacillus_denitrificans
Unigene803	2.3425	2.4956	2.1517	0	0	0.0443	0.0369	0.0509	yes	d__Bacteria;p__Proteobacteria;c__Gammaproteobacteria;o__Xanthomonadales;f__Xanthomonadaceae;g__Thermomonas;s__Thermomonas_fusca
Unigene804	1.9036	1.6499	1.1512	0	0	0	0.0369	0.0509	yes	d__Bacteria;p__Proteobacteria;c__Betaproteobacteria;o__Rhodocyclales;f__Rhodocyclaceae;g__Thauera;s__Thauera_sp._SWB20
Unigene805	1.4793	1.3732	1.4636	0	0	0	0.0369	0.0509	yes	d__Bacteria;p__Gemmatimonadetes;c__Gemmatimonadetes;o__Gemmatimonadetes_noname;f__Gemmatimonadetes_noname;g__Gemmatimonadetes_noname;s__Gemmatimonadetes_bacterium_KBS708
Unigene806	0.7774	0.9646	1.0716	0.0112	0.0206	0	0.0369	0.0509	yes	d__Bacteria;p__Bacteroidetes;c__Cytophagia;o__Cytophagales;f__Flammeovirgaceae;g__Fulvivirga;s__Fulvivirga_imtechensis
Unigene807	0.4276	0.1519	0	0	0	0	0.0369	0.0509	yes	d__Bacteria;p__Actinobacteria;c__Actinobacteria;o__Micromonosporales;f__Micromonosporaceae;g__Micromonospora;s__Micromonospora_lupini
Unigene808	0.6685	0.3179	0.3847	0	0	0	0.0369	0.0509	yes	d__Bacteria;p__Bacteroidetes;c__Sphingobacteriia;o__Sphingobacteriales;f__Saprospiraceae;g__Phaeodactylibacter;s__Phaeodactylibacter_xiamenensis
Unigene809	0.6002	0.6116	0.5406	0	0	0	0.0369	0.0509	yes	d__Bacteria;p__Synergistetes;c__Synergistia;o__Synergistales;f__Synergistaceae;g__Aminobacterium;s__Aminobacterium_mobile
Unigene810	1.1698	0.8535	0.8852	0	0	0	0.0369	0.0509	yes	d__Bacteria;p__Synergistetes;c__Synergistia;o__Synergistales;f__Synergistaceae;g__Aminomonas;s__Aminomonas_paucivorans
Unigene811	7.1714	4.7933	3.7895	0	0	0	0.0369	0.0509	yes	d__Bacteria;p__Proteobacteria;c__Betaproteobacteria;o__Burkholderiales;f__Comamonadaceae;g__Comamonas;s__Comamonas_testosteroni
Unigene812	1.8241	0.9321	1.6044	0.117	0	0.0292	0.0369	0.0509	yes	d__unclassified;p__unclassified;c__unclassified;o__unclassified;f__unclassified;g__unclassified;s__unclassified
Unigene813	1.3959	1.2758	1.712	0.0201	0	0	0.0369	0.0509	yes	d__Bacteria;p__Bacteroidetes;c__Sphingobacteriia;o__Sphingobacteriales;f__Chitinophagaceae;g__Sediminibacterium;s__Sediminibacterium_sp._C3
Unigene814	0.551	0.2935	0.4756	0	0	0	0.0369	0.0509	yes	d__Bacteria;p__Proteobacteria;c__Deltaproteobacteria;o__Desulfobacterales;f__Desulfobacteraceae;g__Desulfobacterium;s__Desulfobacterium_autotrophicum
Unigene815	0.8243	0.8176	0.3271	0	0	0	0.0369	0.0509	yes	d__Bacteria;p__Proteobacteria;c__Deltaproteobacteria;o__Desulfobacterales;f__Desulfobulbaceae;g__Desulfobulbus;s__Desulfobulbus_sp._Tol-SR
Unigene816	1.2187	0.6359	0.7442	0	0	0	0.0369	0.0509	yes	d__Bacteria;p__Proteobacteria;c__Deltaproteobacteria;o__Desulfobacterales;f__Desulfobacteraceae;g__Desulfobacter;s__Desulfobacter_curvatus
Unigene817	3.7774	4.8594	3.2811	0	0	0	0.0369	0.0509	yes	d__Bacteria;p__Proteobacteria;c__Alphaproteobacteria;o__Sphingomonadales;f__Sphingomonadaceae;g__Sphingobium;s__Sphingobium_yanoikuyae
Unigene818	1.1707	1.1596	0.8037	0	0	0	0.0369	0.0509	yes	d__Bacteria;p__Planctomycetes;c__Planctomycetia;o__Planctomycetales;f__Planctomycetaceae;g__Rubinisphaera;s__Rubinisphaera_brasiliensis
Unigene819	0.3016	0.2142	0.2314	0	0	0	0.0369	0.0509	yes	d__Bacteria;p__Planctomycetes;c__Planctomycetia;o__Planctomycetales;f__Planctomycetaceae;g__Rubinisphaera;s__Rubinisphaera_brasiliensis
Unigene820	0.6741	0.6284	0.9375	0	0	0	0.0369	0.0509	yes	d__Bacteria;p__Proteobacteria;c__Gammaproteobacteria;o__Pseudomonadales;f__Pseudomonadaceae;g__Pseudomonas;s__Pseudomonas_monteilii
Unigene821	0.8181	0.9379	1.0132	0	0.0215	0	0.0369	0.0509	yes	d__Bacteria;p__Proteobacteria;c__Gammaproteobacteria;o__Pseudomonadales;f__Pseudomonadaceae;g__Pseudomonas;s__Pseudomonas_monteilii
Unigene822	21.8073	24.3969	25.2766	0.1678	0.022	0.0179	0.0369	0.0509	yes	d__Bacteria;p__Proteobacteria;c__Alphaproteobacteria;o__Caulobacterales;f__Caulobacteraceae;g__Brevundimonas;s__Brevundimonas_naejangsanensis
Unigene823	0.7744	0.275	0.2971	0	0	0	0.0369	0.0509	yes	d__unclassified;p__unclassified;c__unclassified;o__unclassified;f__unclassified;g__unclassified;s__unclassified
Unigene824	3.2853	3.9999	2.8465	0.0196	0	0	0.0369	0.0509	yes	d__Bacteria;p__Planctomycetes;c__Phycisphaerae;o__Phycisphaerales;f__Phycisphaeraceae;g__Phycisphaera;s__Phycisphaera_mikurensis
Unigene825	2.9695	3.282	3.3192	0.0225	0	0	0.0369	0.0509	yes	d__Bacteria;p__Proteobacteria;c__Betaproteobacteria;o__Hydrogenophilales;f__Hydrogenophilaceae;g__Thiobacillus;s__Thiobacillus_denitrificans
Unigene826	1.524	1.0824	1.1303	0	0	0	0.0369	0.0509	yes	d__Bacteria;p__Proteobacteria;c__Betaproteobacteria;o__Rhodocyclales;f__Rhodocyclaceae;g__Thauera;s__Thauera_sp._27
Unigene827	0.6921	0.7926	0.5376	0	0	0	0.0369	0.0509	yes	d__Bacteria;p__Proteobacteria;c__Betaproteobacteria;o__Rhodocyclales;f__Rhodocyclaceae;g__Thauera;s__Thauera_sp._27
Unigene828	3.6462	2.9971	2.7799	0	0.0112	0	0.0369	0.0509	yes	d__Bacteria;p__Proteobacteria;c__Betaproteobacteria;o__Hydrogenophilales;f__Hydrogenophilaceae;g__Thiobacillus;s__Thiobacillus_denitrificans
Unigene829	2.2667	1.4811	1.6696	0	0.073	0	0.0369	0.0509	yes	d__Bacteria;p__Proteobacteria;c__Alphaproteobacteria;o__Sphingomonadales;f__Sphingomonadaceae;g__Sphingobium;s__Sphingobium_sp._AP49
Unigene830	1.7531	1.174	1.5565	0	0	0	0.0369	0.0509	yes	d__Bacteria;p__Proteobacteria;c__Gammaproteobacteria;o__Chromatiales;f__Ectothiorhodospiraceae;g__Thioalkalivibrio;s__Thioalkalivibrio_sulfidiphilus
Unigene831	0.9144	0.8659	0.8185	0	0	0	0.0369	0.0509	yes	d__unclassified;p__unclassified;c__unclassified;o__unclassified;f__unclassified;g__unclassified;s__unclassified
Unigene832	2.5523	2.6313	1.1844	0	0	0	0.0369	0.0509	yes	d__Bacteria;p__Proteobacteria;c__Betaproteobacteria;o__Hydrogenophilales;f__Hydrogenophilaceae;g__Thiobacillus;s__Thiobacillus_denitrificans
Unigene833	1.8375	1.9318	1.8366	0	0.0292	0	0.0369	0.0509	yes	d__Bacteria;p__Planctomycetes;c__Planctomycetia;o__Planctomycetales;f__Planctomycetaceae;g__Rhodopirellula;s__Rhodopirellula_baltica
Unigene834	1.0138	0.8766	0.761	0	0	0	0.0369	0.0509	yes	d__unclassified;p__unclassified;c__unclassified;o__unclassified;f__unclassified;g__unclassified;s__unclassified
Unigene835	0.9679	0.5156	0.9284	0	0	0	0.0369	0.0509	yes	d__Bacteria;p__Planctomycetes;c__Planctomycetia;o__Planctomycetales;f__Planctomycetaceae;g__Rubinisphaera;s__Rubinisphaera_brasiliensis
Unigene836	6.5424	5.007	6.4046	0.0989	0	0	0.0369	0.0509	yes	d__Bacteria;p__Proteobacteria;c__Deltaproteobacteria;o__Desulfobacterales;f__Desulfobulbaceae;g__Desulfobulbus;s__Desulfobulbus_sp._Tol-SR
Unigene837	5.4237	4.4591	5.0209	0	0	0	0.0369	0.0509	yes	d__unclassified;p__unclassified;c__unclassified;o__unclassified;f__unclassified;g__unclassified;s__unclassified
Unigene838	3.3576	1.7686	1.8892	0.0491	0	0	0.0369	0.0509	yes	d__Bacteria;p__Proteobacteria;c__Deltaproteobacteria;o__Desulfuromonadales;f__Geobacteraceae;g__Geobacter;s__Geobacter_lovleyi
Unigene839	1.0338	0.472	0.3966	0	0	0	0.0369	0.0509	yes	d__unclassified;p__unclassified;c__unclassified;o__unclassified;f__unclassified;g__unclassified;s__unclassified
Unigene840	2.3253	1.0617	1.4815	0	0	0	0.0369	0.0509	yes	d__unclassified;p__unclassified;c__unclassified;o__unclassified;f__unclassified;g__unclassified;s__unclassified
Unigene841	1.1446	1.0384	0.7307	0.0118	0	0	0.0369	0.0509	yes	d__Bacteria;p__Proteobacteria;c__Gammaproteobacteria;o__Pseudomonadales;f__Pseudomonadaceae;g__Pseudomonas;s__Pseudomonas_oryzihabitans
Unigene842	1.035	0.6265	0.7039	0	0	0	0.0369	0.0509	yes	d__Bacteria;p__Thermotogae;c__Thermotogae;o__Thermotogales;f__Thermotogaceae;g__Pseudothermotoga;s__Pseudothermotoga_lettingae
Unigene843	0.911	0.9624	1.1446	0	0	0.0149	0.0369	0.0509	yes	d__Bacteria;p__Proteobacteria;c__Epsilonproteobacteria;o__Campylobacterales;f__Campylobacteraceae;g__Arcobacter;s__Arcobacter_unclassified
Unigene844	1.6187	1.8107	1.4904	0.2129	0	0	0.0369	0.0509	yes	d__Bacteria;p__Proteobacteria;c__Gammaproteobacteria;o__Chromatiales;f__Chromatiaceae;g__Marichromatium;s__Marichromatium_purpuratum
Unigene845	6.8072	3.1389	4.7942	0	0	0	0.0369	0.0509	yes	d__unclassified;p__unclassified;c__unclassified;o__unclassified;f__unclassified;g__unclassified;s__unclassified
Unigene846	1.0757	1.0062	1.4796	0	0	0	0.0369	0.0509	yes	d__unclassified;p__unclassified;c__unclassified;o__unclassified;f__unclassified;g__unclassified;s__unclassified
Unigene847	4.4584	3.9058	3.0735	0.0595	0	0	0.0369	0.0509	yes	d__Bacteria;p__Proteobacteria;c__Gammaproteobacteria;o__Gammaproteobacteria_noname;f__Gammaproteobacteria_noname;g__Gammaproteobacteria_noname;s__Thiobacillus_prosperus
Unigene848	2.0828	2.9765	2.8648	0	0	0	0.0369	0.0509	yes	d__Bacteria;p__Proteobacteria;c__Betaproteobacteria;o__Rhodocyclales;f__Rhodocyclaceae;g__Azonexus;s__Azonexus_hydrophilus
Unigene849	3.1068	3.0032	2.5162	0	0	0	0.0369	0.0509	yes	d__unclassified;p__unclassified;c__unclassified;o__unclassified;f__unclassified;g__unclassified;s__unclassified
Unigene850	1.2473	1.2148	1.1621	0	0	0	0.0369	0.0509	yes	d__Bacteria;p__Aminicenantes;c__Aminicenantes_unclassified;o__Aminicenantes_unclassified;f__Aminicenantes_unclassified;g__Aminicenantes_unclassified;s__Aminicenantes_unclassified
Unigene851	3.2141	3.3262	2.6422	0	0	0	0.0369	0.0509	yes	d__Bacteria;p__Proteobacteria;c__Alphaproteobacteria;o__Sphingomonadales;f__Sphingomonadaceae;g__Sphingomonas;s__Sphingomonas_changbaiensis
Unigene852	1.6944	2.0102	2.2161	0.1013	0	0	0.0369	0.0509	yes	d__Bacteria;p__Proteobacteria;c__Alphaproteobacteria;o__Sphingomonadales;f__Sphingomonadaceae;g__Sphingomonas;s__Sphingomonas_sanxanigenens
Unigene853	3.4005	3.2758	3.4141	0	0	0	0.0369	0.0509	yes	d__unclassified;p__unclassified;c__unclassified;o__unclassified;f__unclassified;g__unclassified;s__unclassified
Unigene854	0.8136	0.4899	0.4885	0.0465	0	0	0.0369	0.0509	yes	d__Bacteria;p__Proteobacteria;c__Alphaproteobacteria;o__Rhodobacterales;f__Hyphomonadaceae;g__Hyphomonas;s__Hyphomonas_polymorpha
Unigene855	1.2959	1.2755	0.5512	0	0	0	0.0369	0.0509	yes	d__Bacteria;p__Proteobacteria;c__Alphaproteobacteria;o__Rhodobacterales;f__Hyphomonadaceae;g__Hyphomonadaceae_noname;s__Hyphomonadaceae_bacterium_BRH_c29
Unigene856	0.9139	1.29	0.9729	0	0	0	0.0369	0.0509	yes	d__Bacteria;p__Synergistetes;c__Synergistia;o__Synergistales;f__Synergistaceae;g__Aminobacterium;s__Aminobacterium_colombiense
Unigene857	3.5282	4.0179	3.0455	0	0	0	0.0369	0.0509	yes	d__Bacteria;p__Chloroflexi;c__Chloroflexia;o__Chloroflexales;f__Chloroflexaceae;g__Chloroflexus;s__Chloroflexus_sp._Y-396-1
Unigene858	4.5274	4.1993	4.3811	0	0	0	0.0369	0.0509	yes	d__Bacteria;p__Verrucomicrobia;c__Verrucomicrobiae;o__Verrucomicrobiales;f__Verrucomicrobia_subdivision_3;g__Pedosphaera;s__Pedosphaera_parvula
Unigene859	1.2603	1.7902	1.2088	0	0	0	0.0369	0.0509	yes	d__Bacteria;p__Proteobacteria;c__Betaproteobacteria;o__Burkholderiales;f__Oxalobacteraceae;g__Herbaspirillum;s__Herbaspirillum_massiliense
Unigene860	3.0686	2.0144	2.6834	0.0527	0	0	0.0369	0.0509	yes	d__Bacteria;p__Proteobacteria;c__Gammaproteobacteria;o__Chromatiales;f__Ectothiorhodospiraceae;g__Thioalkalivibrio;s__Thioalkalivibrio_thiocyanodenitrificans
Unigene861	1.5281	1.0174	0.8061	0	0	0	0.0369	0.0509	yes	d__Bacteria;p__Bacteroidetes;c__Flavobacteriia;o__Flavobacteriales;f__Flavobacteriaceae;g__Flavobacteriaceae_noname;s__Flavobacteriaceae_bacterium_S85
Unigene862	0.3476	0.2729	0.358	0	0	0	0.0369	0.0509	yes	d__unclassified;p__unclassified;c__unclassified;o__unclassified;f__unclassified;g__unclassified;s__unclassified
Unigene863	1.2192	0.4059	0.9062	0	0	0	0.0369	0.0509	yes	d__unclassified;p__unclassified;c__unclassified;o__unclassified;f__unclassified;g__unclassified;s__unclassified
Unigene864	0.8682	0.2055	0.0555	0	0	0	0.0369	0.0509	yes	d__Bacteria;p__Proteobacteria;c__Gammaproteobacteria;o__Oceanospirillales;f__Alcanivoracaceae;g__Alcanivorax;s__Alcanivorax_unclassified
Unigene865	0.7313	0.4583	0.7427	0.0849	0	0	0.0369	0.0509	yes	d__Bacteria;p__Firmicutes;c__Bacilli;o__Bacillales;f__Paenibacillaceae;g__Brevibacillus;s__Brevibacillus_panacihumi
Unigene866	1.0612	0.7133	0.9014	0	0	0	0.0369	0.0509	yes	d__Bacteria;p__Proteobacteria;c__Deltaproteobacteria;o__Desulfobacterales;f__Desulfobacteraceae;g__Desulfococcus;s__Desulfococcus_multivorans
Unigene867	2.4164	1.5936	0.3311	0	0	0	0.0369	0.0509	yes	d__unclassified;p__unclassified;c__unclassified;o__unclassified;f__unclassified;g__unclassified;s__unclassified
Unigene868	0.938	0.4088	0.4907	0	0	0	0.0369	0.0509	yes	d__unclassified;p__unclassified;c__unclassified;o__unclassified;f__unclassified;g__unclassified;s__unclassified
Unigene869	1.4948	0.5751	1.0514	0	0	0	0.0369	0.0509	yes	d__unclassified;p__unclassified;c__unclassified;o__unclassified;f__unclassified;g__unclassified;s__unclassified
Unigene870	2.5438	2.1632	2.0288	0	0	0	0.0369	0.0509	yes	d__Bacteria;p__Proteobacteria;c__Alphaproteobacteria;o__Sphingomonadales;f__Sphingomonadaceae;g__Sphingomonas;s__Sphingomonas_sp._37zxx
Unigene871	2.4232	2.7334	1.7021	0	0.0215	0	0.0369	0.0509	yes	d__Bacteria;p__Proteobacteria;c__Alphaproteobacteria;o__Sphingomonadales;f__Sphingomonadaceae;g__Sphingopyxis;s__Sphingopyxis_sp._LC363
Unigene872	1.2234	0.8829	0.7949	0	0	0.0388	0.0369	0.0509	yes	d__unclassified;p__unclassified;c__unclassified;o__unclassified;f__unclassified;g__unclassified;s__unclassified
Unigene873	0.5457	0.1453	0.7851	0	0	0	0.0369	0.0509	yes	d__unclassified;p__unclassified;c__unclassified;o__unclassified;f__unclassified;g__unclassified;s__unclassified
Unigene874	1.297	1.7585	1.8998	0	0	0	0.0369	0.0509	yes	d__Bacteria;p__Proteobacteria;c__Gammaproteobacteria;o__Xanthomonadales;f__Xanthomonadaceae;g__Dyella;s__Dyella_japonica
Unigene875	20.4831	17.9835	14.5109	0.0551	0	0	0.0369	0.0509	yes	d__unclassified;p__unclassified;c__unclassified;o__unclassified;f__unclassified;g__unclassified;s__unclassified
Unigene876	3.1618	3.4931	2.8003	0	0.0314	0	0.0369	0.0509	yes	d__Bacteria;p__Proteobacteria;c__Betaproteobacteria;o__Rhodocyclales;f__Rhodocyclaceae;g__Thauera;s__Thauera_sp._63
Unigene877	3.8215	4.373	4.0722	0.0273	0.0167	0	0.0369	0.0509	yes	d__Bacteria;p__Proteobacteria;c__Gammaproteobacteria;o__Xanthomonadales;f__Xanthomonadaceae;g__Arenimonas;s__Arenimonas_metalli
Unigene878	1.3132	3.6882	2.4731	0	0	0	0.0369	0.0509	yes	d__Eukaryota;p__Basidiomycota;c__Agaricomycetes;o__Auriculariales;f__Auriculariaceae;g__Auricularia;s__Auricularia_delicata
Unigene879	2.2471	2.8927	2.3708	0	0	0	0.0369	0.0509	yes	d__Bacteria;p__Proteobacteria;c__Gammaproteobacteria;o__Pseudomonadales;f__Pseudomonadaceae;g__Pseudomonas;s__Pseudomonas_unclassified
Unigene880	1.8998	1.7641	2.2899	0	0	0	0.0369	0.0509	yes	d__Bacteria;p__Proteobacteria;c__Gammaproteobacteria;o__Pseudomonadales;f__Pseudomonadaceae;g__Pseudomonas;s__Pseudomonas_unclassified
Unigene881	0.9858	0.9272	0.8155	0	0.0372	0	0.0369	0.0509	yes	d__Bacteria;p__Planctomycetes;c__Planctomycetia;o__Planctomycetales;f__Planctomycetaceae;g__Rubinisphaera;s__Rubinisphaera_brasiliensis
Unigene882	1.8265	2.2511	1.8961	0	0	0	0.0369	0.0509	yes	d__Bacteria;p__Bacteroidetes;c__Flavobacteriia;o__Flavobacteriales;f__Flavobacteriaceae;g__Flavobacterium;s__Flavobacterium_sp._316
Unigene883	1.5917	0.8196	0.8549	0	0	0.0522	0.0369	0.0509	yes	d__Eukaryota;p__Ascomycota;c__Taphrinomycetes;o__Taphrinales;f__Taphrinaceae;g__Taphrina;s__Taphrina_deformans
Unigene884	16.3152	13.7488	13.5939	0.1546	0.0218	0.0445	0.0369	0.0509	yes	d__Bacteria;p__Proteobacteria;c__Betaproteobacteria;o__Hydrogenophilales;f__Hydrogenophilaceae;g__Thiobacillus;s__Thiobacillus_thioparus
Unigene885	3.0884	3.2143	2.7889	0	0	0	0.0369	0.0509	yes	d__Bacteria;p__Proteobacteria;c__Betaproteobacteria;o__Hydrogenophilales;f__Hydrogenophilaceae;g__Thiobacillus;s__Thiobacillus_denitrificans
Unigene886	3.509	2.6592	2.2067	0	0	0	0.0369	0.0509	yes	d__unclassified;p__unclassified;c__unclassified;o__unclassified;f__unclassified;g__unclassified;s__unclassified
Unigene887	0.9772	1.3749	1.5702	0	0	0	0.0369	0.0509	yes	d__unclassified;p__unclassified;c__unclassified;o__unclassified;f__unclassified;g__unclassified;s__unclassified
Unigene888	1.1044	0.7954	1.0025	0	0	0	0.0369	0.0509	yes	d__Bacteria;p__Ignavibacteriae;c__Ignavibacteria;o__Ignavibacteriales;f__Ignavibacteriaceae;g__Ignavibacterium;s__Ignavibacterium_album
Unigene889	1.3643	0.7267	1.0094	0	0	0	0.0369	0.0509	yes	d__Bacteria;p__Proteobacteria;c__Betaproteobacteria;o__Rhodocyclales;f__Rhodocyclaceae;g__Thauera;s__Thauera_unclassified
Unigene890	1.6162	0.9	0.5496	0.0966	0	0	0.0369	0.0509	yes	d__Bacteria;p__Proteobacteria;c__Betaproteobacteria;o__Rhodocyclales;f__Rhodocyclaceae;g__Thauera;s__Thauera_unclassified
Unigene891	1.2101	1.4139	0.7488	0	0	0	0.0369	0.0509	yes	d__unclassified;p__unclassified;c__unclassified;o__unclassified;f__unclassified;g__unclassified;s__unclassified
Unigene892	3.421	3.189	3.076	0	0	0	0.0369	0.0509	yes	d__unclassified;p__unclassified;c__unclassified;o__unclassified;f__unclassified;g__unclassified;s__unclassified
Unigene893	2.0978	1.1174	0.6036	0	0	0	0.0369	0.0509	yes	d__Bacteria;p__Deinococcus-Thermus;c__Deinococci;o__Thermales;f__Thermaceae;g__Meiothermus;s__Meiothermus_timidus
Unigene894	2.0907	2.2273	1.7655	0.0651	0	0	0.0369	0.0509	yes	d__Bacteria;p__Firmicutes;c__Clostridia;o__Clostridiales;f__Caldicoprobacteraceae;g__Caldicoprobacter;s__Caldicoprobacter_oshimai
Unigene895	1.2178	0.7511	1.1803	0	0	0.0631	0.0369	0.0509	yes	d__Eukaryota;p__Basidiomycota;c__Dacrymycetes;o__Dacrymycetales;f__Dacrymycetaceae;g__Dacryopinax;s__Dacryopinax_sp._DJM-731_SS1
Unigene896	1.016	0.8659	0.5847	0	0	0	0.0369	0.0509	yes	d__Bacteria;p__Planctomycetes;c__Planctomycetia;o__Planctomycetales;f__Planctomycetaceae;g__Schlesneria;s__Schlesneria_paludicola
Unigene897	1.4769	0.8042	0.9821	0.0648	0	0	0.0369	0.0509	yes	d__Bacteria;p__Planctomycetes;c__Planctomycetia;o__Planctomycetales;f__Planctomycetaceae;g__Rubinisphaera;s__Rubinisphaera_brasiliensis
Unigene898	1.0495	0.8805	0.9361	0	0	0	0.0369	0.0509	yes	d__Bacteria;p__Planctomycetes;c__Planctomycetia;o__Planctomycetales;f__Planctomycetaceae;g__Blastopirellula;s__Blastopirellula_marina
Unigene899	1.5917	1.0817	1.4213	0	0	0	0.0369	0.0509	yes	d__Bacteria;p__Planctomycetes;c__Planctomycetia;o__Planctomycetales;f__Planctomycetaceae;g__Blastopirellula;s__Blastopirellula_marina
Unigene900	0.7163	0.6783	0.0916	0	0	0	0.0369	0.0509	yes	d__unclassified;p__unclassified;c__unclassified;o__unclassified;f__unclassified;g__unclassified;s__unclassified
Unigene901	2.4089	2.0439	1.4721	0	0	0	0.0369	0.0509	yes	d__Bacteria;p__Proteobacteria;c__Gammaproteobacteria;o__Xanthomonadales;f__Xanthomonadaceae;g__Rhodanobacter;s__Rhodanobacter_sp._OR444
Unigene902	2.8512	3.0128	2.828	0	0	0	0.0369	0.0509	yes	d__Bacteria;p__Proteobacteria;c__Gammaproteobacteria;o__Xanthomonadales;f__Xanthomonadaceae;g__Arenimonas;s__Arenimonas_malthae
Unigene903	0.8472	0.5744	0.8864	0	0.093	0	0.0369	0.0509	yes	d__Bacteria;p__Proteobacteria;c__Gammaproteobacteria;o__Chromatiales;f__Ectothiorhodospiraceae;g__Thioalkalivibrio;s__Thioalkalivibrio_nitratireducens
Unigene904	3.0898	1.4962	1.6164	0	0	0	0.0369	0.0509	yes	d__Bacteria;p__Proteobacteria;c__Gammaproteobacteria;o__Pseudomonadales;f__Pseudomonadaceae;g__Pseudomonas;s__Pseudomonas_aeruginosa
Unigene905	2.3329	1.4757	1.0069	0	0	0	0.0369	0.0509	yes	d__Bacteria;p__Proteobacteria;c__Gammaproteobacteria;o__Pseudomonadales;f__Pseudomonadaceae;g__Pseudomonas;s__Pseudomonas_aeruginosa
Unigene906	1.7839	2.3176	2.7917	0	0.0263	0	0.0369	0.0509	yes	d__Bacteria;p__Verrucomicrobia;c__Spartobacteria;o__Spartobacteria_noname;f__Spartobacteria_noname;g__Chthoniobacter;s__Chthoniobacter_flavus
Unigene907	1.6106	1.1842	1.4751	0	0	0	0.0369	0.0509	yes	d__Bacteria;p__Proteobacteria;c__Deltaproteobacteria;o__Desulfuromonadales;f__Geobacteraceae;g__Geoalkalibacter;s__Geoalkalibacter_ferrihydriticus
Unigene908	1.016	1.0147	1.374	0	0	0	0.0369	0.0509	yes	d__Bacteria;p__Verrucomicrobia;c__Opitutae;o__Puniceicoccales;f__Puniceicoccaceae;g__Coraliomargarita;s__Coraliomargarita_akajimensis
Unigene909	0.5685	0.757	0.7197	0	0	0	0.0369	0.0509	yes	d__Bacteria;p__Planctomycetes;c__Planctomycetia;o__Planctomycetales;f__Planctomycetaceae;g__Rubinisphaera;s__Rubinisphaera_brasiliensis
Unigene910	5.6284	3.4593	3.107	0	0.0615	0.0251	0.0369	0.0509	yes	d__Bacteria;p__Proteobacteria;c__Gammaproteobacteria;o__Gammaproteobacteria_noname;f__Gammaproteobacteria_noname;g__Gammaproteobacteria_noname;s__endosymbiont_of_unidentified_scaly_snail_isolate_Monju
Unigene911	5.9533	4.7357	4.5015	0	0	0	0.0369	0.0509	yes	d__Bacteria;p__Proteobacteria;c__Betaproteobacteria;o__Hydrogenophilales;f__Hydrogenophilaceae;g__Thiobacillus;s__Thiobacillus_denitrificans
Unigene912	4.2295	4.312	4.449	0	0	0	0.0369	0.0509	yes	d__Bacteria;p__Planctomycetes;c__Planctomycetia;o__Planctomycetales;f__Planctomycetaceae;g__Rubinisphaera;s__Rubinisphaera_brasiliensis
Unigene913	1.9386	1.8686	1.3329	0	0.0101	0	0.0369	0.0509	yes	d__Bacteria;p__Bacteroidetes;c__Flavobacteriia;o__Flavobacteriales;f__Flavobacteriaceae;g__Flavobacterium;s__Flavobacterium_sasangense
Unigene914	0.9568	0.6795	0.8035	0	0	0	0.0369	0.0509	yes	d__Bacteria;p__Proteobacteria;c__Deltaproteobacteria;o__Desulfuromonadales;f__Desulfuromonadaceae;g__Desulfuromonas;s__Desulfuromonas_acetoxidans
Unigene915	0.6705	0.2787	0.5082	0	0	0.0322	0.0369	0.0509	yes	d__Bacteria;p__Bacteria_noname;c__Bacteria_noname;o__Bacteria_noname;f__Bacteria_noname;g__Bacteria_noname;s__uncultured_bacterium
Unigene916	5.6946	4.7238	3.7805	0.039	0	0.0146	0.0369	0.0509	yes	d__Bacteria;p__Acetothermia;c__Acetothermia_noname;o__Acetothermia_noname;f__Acetothermia_noname;g__Acetothermia_noname;s__uncultured_Acetothermia_bacterium
Unigene917	1.241	1.4083	0.9315	0	0	0	0.0369	0.0509	yes	d__unclassified;p__unclassified;c__unclassified;o__unclassified;f__unclassified;g__unclassified;s__unclassified
Unigene918	1.6699	1.749	1.8355	0.0247	0	0	0.0369	0.0509	yes	d__Bacteria;p__Proteobacteria;c__Alphaproteobacteria;o__Rhodospirillales;f__Acetobacteraceae;g__Acetobacter;s__Acetobacter_indonesiensis
Unigene919	1.0652	0.9979	0.9089	0	0.0444	0	0.0369	0.0509	yes	d__Bacteria;p__Bacteroidetes;c__Flavobacteriia;o__Flavobacteriales;f__Flavobacteriaceae;g__Arenitalea;s__Arenitalea_lutea
Unigene920	1.0986	1.0313	0.9514	0.0286	0	0	0.0369	0.0509	yes	d__Bacteria;p__Bacteroidetes;c__Flavobacteriia;o__Flavobacteriales;f__Flavobacteriaceae;g__Myroides;s__Myroides_odoratimimus
Unigene921	1.1656	0.8946	0.9809	0	0	0	0.0369	0.0509	yes	d__Bacteria;p__Proteobacteria;c__Alphaproteobacteria;o__Sphingomonadales;f__Sphingomonadaceae;g__Sphingopyxis;s__Sphingopyxis_sp._LC81
Unigene922	0.7086	0.919	0.6382	0	0	0	0.0369	0.0509	yes	d__Bacteria;p__Proteobacteria;c__Alphaproteobacteria;o__Caulobacterales;f__Caulobacteraceae;g__Caulobacter;s__Caulobacter_henricii
Unigene923	0.8557	1.4856	1.1308	0	0	0	0.0369	0.0509	yes	d__Bacteria;p__Synergistetes;c__Synergistia;o__Synergistales;f__Synergistaceae;g__Dethiosulfovibrio;s__Dethiosulfovibrio_peptidovorans
Unigene924	0.668	0.6326	0.6122	0	0	0	0.0369	0.0509	yes	d__Bacteria;p__Bacteroidetes;c__Flavobacteriia;o__Flavobacteriales;f__Flavobacteriales_noname;g__Flavobacteriales_noname;s__Flavobacteriales_bacterium_BRH_c54
Unigene925	0.5035	0.7151	0.4916	0	0	0	0.0369	0.0509	yes	d__Bacteria;p__Bacteroidetes;c__Cytophagia;o__Cytophagales;f__Flammeovirgaceae;g__Fulvivirga;s__Fulvivirga_imtechensis
Unigene926	1.8794	2.1452	1.2581	0	0	0	0.0369	0.0509	yes	d__Bacteria;p__Planctomycetes;c__Planctomycetia;o__Planctomycetales;f__Planctomycetaceae;g__Pirellula;s__Pirellula_staleyi
Unigene927	4.1929	7.0724	10.1874	0	0	0	0.0369	0.0509	yes	d__unclassified;p__unclassified;c__unclassified;o__unclassified;f__unclassified;g__unclassified;s__unclassified
Unigene928	0.8966	0.6229	1.4356	0	0	0.0192	0.0369	0.0509	yes	d__Bacteria;p__Proteobacteria;c__Deltaproteobacteria;o__Desulfuromonadales;f__Pelobacteraceae;g__Pelobacter;s__Pelobacter_seleniigenes
Unigene929	1.0931	0.7968	1.1257	0	0	0	0.0369	0.0509	yes	d__unclassified;p__unclassified;c__unclassified;o__unclassified;f__unclassified;g__unclassified;s__unclassified
Unigene930	2.6377	1.7442	1.0992	0	0	0.0895	0.0369	0.0509	yes	d__Bacteria;p__Proteobacteria;c__Gammaproteobacteria;o__Chromatiales;f__Ectothiorhodospiraceae;g__Thioalkalivibrio;s__Thioalkalivibrio_thiocyanodenitrificans
Unigene931	1.3336	2.3832	1.2378	0	0	0	0.0369	0.0509	yes	d__Bacteria;p__Cyanobacteria;c__Cyanobacteria_noname;o__Stigonematales;f__Stigonematales_noname;g__Mastigocladus;s__Mastigocladus_laminosus
Unigene932	2.139	1.3093	2.1379	0.0247	0	0	0.0369	0.0509	yes	d__Bacteria;p__Proteobacteria;c__Betaproteobacteria;o__Rhodocyclales;f__Rhodocyclaceae;g__Thauera;s__Thauera_sp._27
Unigene933	1.447	1.5416	1.3323	0	0	0	0.0369	0.0509	yes	d__Bacteria;p__Bacteroidetes;c__Cytophagia;o__Cytophagales;f__Flammeovirgaceae;g__Fulvivirga;s__Fulvivirga_imtechensis
Unigene934	0.7814	1.0306	1.0135	0	0	0	0.0369	0.0509	yes	d__Bacteria;p__Proteobacteria;c__Alphaproteobacteria;o__Rhodobacterales;f__Hyphomonadaceae;g__Hyphomonas;s__Hyphomonas_unclassified
Unigene935	1.5429	1.9317	1.6462	0	0	0	0.0369	0.0509	yes	d__Bacteria;p__Proteobacteria;c__Betaproteobacteria;o__Burkholderiales;f__Burkholderiaceae;g__Burkholderia;s__Burkholderia_fungorum
Unigene936	0.577	0.8055	0.3206	0	0	0	0.0369	0.0509	yes	d__Bacteria;p__Verrucomicrobia;c__Spartobacteria;o__Spartobacteria_noname;f__Spartobacteria_noname;g__Chthoniobacter;s__Chthoniobacter_flavus
Unigene937	0.8852	0.8501	1.2484	0.0328	0	0	0.0369	0.0509	yes	d__Bacteria;p__Planctomycetes;c__Planctomycetia;o__Planctomycetales;f__Planctomycetaceae;g__Rubinisphaera;s__Rubinisphaera_brasiliensis
Unigene938	0.641	0.5292	0.6824	0	0	0	0.0369	0.0509	yes	d__unclassified;p__unclassified;c__unclassified;o__unclassified;f__unclassified;g__unclassified;s__unclassified
Unigene939	0.7886	0.9101	0.4916	0	0	0	0.0369	0.0509	yes	d__Bacteria;p__Bacteria_noname;c__Bacteria_noname;o__Bacteria_noname;f__Bacteria_noname;g__Bacteria_noname;s__uncultured_bacterium
Unigene940	0.4175	0.3614	0.8709	0	0	0	0.0369	0.0509	yes	d__Bacteria;p__Firmicutes;c__Clostridia;o__Clostridiales;f__Peptococcaceae;g__Desulfotomaculum;s__Desulfotomaculum_kuznetsovii
Unigene941	1.5917	1.1305	1.374	0	0	0	0.0369	0.0509	yes	d__Eukaryota;p__Eukaryota_noname;c__Eukaryota_noname;o__Mortierellales;f__Mortierellaceae;g__Mortierella;s__Mortierella_verticillata
Unigene942	4.2725	2.9452	1.3016	0	0	0	0.0369	0.0509	yes	d__unclassified;p__unclassified;c__unclassified;o__unclassified;f__unclassified;g__unclassified;s__unclassified
Unigene943	1.9249	1.7746	1.555	0	0	0	0.0369	0.0509	yes	d__Bacteria;p__Planctomycetes;c__Phycisphaerae;o__Phycisphaerales;f__Phycisphaeraceae;g__Phycisphaera;s__Phycisphaera_mikurensis
Unigene944	2.6047	2.8478	1.2885	0	0	0	0.0369	0.0509	yes	d__Bacteria;p__Planctomycetes;c__Planctomycetes_noname;o__Planctomycetes_noname;f__Planctomycetes_noname;g__Planctomycetes_noname;s__Planctomycetes_bacterium_SCGC_AAA282-C19
Unigene945	2.2609	2.3775	1.5478	0	0.0118	0	0.0369	0.0509	yes	d__Bacteria;p__Proteobacteria;c__Betaproteobacteria;o__Rhodocyclales;f__Rhodocyclaceae;g__Thauera;s__Thauera_linaloolentis
Unigene946	1.7875	1.061	1.6164	0	0	0	0.0369	0.0509	yes	d__Bacteria;p__Proteobacteria;c__Gammaproteobacteria;o__Thiotrichales;f__Thiotrichaceae;g__Thioploca;s__Thioploca_ingrica
Unigene947	0.6229	0.2212	0.7168	0	0	0	0.0369	0.0509	yes	d__unclassified;p__unclassified;c__unclassified;o__unclassified;f__unclassified;g__unclassified;s__unclassified
Unigene948	3.1286	1.9881	1.7056	0	0	0	0.0369	0.0509	yes	d__Bacteria;p__Proteobacteria;c__Betaproteobacteria;o__Hydrogenophilales;f__Hydrogenophilaceae;g__Thiobacillus;s__Thiobacillus_thioparus
Unigene949	9.5852	7.6864	6.2848	0.0306	0	0.0229	0.0369	0.0509	yes	d__Bacteria;p__Proteobacteria;c__Betaproteobacteria;o__Hydrogenophilales;f__Hydrogenophilaceae;g__Thiobacillus;s__Thiobacillus_thioparus
Unigene950	6.0943	7.0969	5.7163	0.0679	0.0178	0.029	0.0369	0.0509	yes	d__Bacteria;p__Proteobacteria;c__Alphaproteobacteria;o__Caulobacterales;f__Caulobacteraceae;g__Brevundimonas;s__Brevundimonas_bacteroides
Unigene951	2.4194	2.2723	1.8869	0	0	0	0.0369	0.0509	yes	d__Bacteria;p__Proteobacteria;c__Betaproteobacteria;o__Hydrogenophilales;f__Hydrogenophilaceae;g__Thiobacillus;s__Thiobacillus_denitrificans
Unigene952	2.4705	3.2148	2.4426	0	0	0	0.0369	0.0509	yes	d__Bacteria;p__Proteobacteria;c__Alphaproteobacteria;o__Rhodobacterales;f__Hyphomonadaceae;g__Oceanicaulis;s__Oceanicaulis_sp._HL-87
Unigene953	3.042	3.4291	3.8674	0	0	0	0.0369	0.0509	yes	d__Bacteria;p__Proteobacteria;c__Alphaproteobacteria;o__Rhodobacterales;f__Hyphomonadaceae;g__Oceanicaulis;s__Oceanicaulis_sp._HL-87
Unigene954	1.3095	1.2587	1.1558	0	0	0	0.0369	0.0509	yes	d__Bacteria;p__Proteobacteria;c__Betaproteobacteria;o__Rhodocyclales;f__Rhodocyclaceae;g__Thauera;s__Thauera_unclassified
Unigene955	0.7184	0.7203	0.6566	0	0	0	0.0369	0.0509	yes	d__Bacteria;p__Bacteroidetes;c__Flavobacteriia;o__Flavobacteriales;f__Flavobacteriales_noname;g__Flavobacteriales_noname;s__Flavobacteriales_bacterium_BRH_c54
Unigene956	1.3272	0.7361	1.0157	0	0	0	0.0369	0.0509	yes	d__Bacteria;p__Proteobacteria;c__Gammaproteobacteria;o__Methylococcales;f__Methylococcaceae;g__Methylomicrobium;s__Methylomicrobium_album
Unigene957	2.184	1.0253	0.8947	0	0	0	0.0369	0.0509	yes	d__Bacteria;p__Chloroflexi;c__Caldilineae;o__Caldilineales;f__Caldilineaceae;g__Caldilinea;s__Caldilinea_aerophila
Unigene958	2.5551	1.428	1.5427	0	0	0	0.0369	0.0509	yes	d__Bacteria;p__Proteobacteria;c__Alphaproteobacteria;o__Sphingomonadales;f__Sphingomonadaceae;g__Blastomonas;s__Blastomonas_sp._CACIA14H2
Unigene959	0.8717	1.7159	0.8942	0	0	0	0.0369	0.0509	yes	d__Bacteria;p__Proteobacteria;c__Alphaproteobacteria;o__Sphingomonadales;f__Sphingomonadaceae;g__Sphingomonas;s__Sphingomonas_changbaiensis
Unigene960	1.8509	2.3661	1.8745	0	0	0	0.0369	0.0509	yes	d__unclassified;p__unclassified;c__unclassified;o__unclassified;f__unclassified;g__unclassified;s__unclassified
Unigene961	1.0465	0.7685	0.6782	0	0	0	0.0369	0.0509	yes	d__Bacteria;p__Planctomycetes;c__Planctomycetia;o__Planctomycetales;f__Planctomycetaceae;g__Gimesia;s__Gimesia_maris
Unigene962	0.8757	0.8454	1.3228	0	0	0	0.0369	0.0509	yes	d__Bacteria;p__Bacteria_noname;c__Bacteria_noname;o__Bacteria_noname;f__Bacteria_noname;g__Bacteria_noname;s__uncultured_bacterium
Unigene963	1.3371	1.7635	0.5862	0	0	0	0.0369	0.0509	yes	d__unclassified;p__unclassified;c__unclassified;o__unclassified;f__unclassified;g__unclassified;s__unclassified
Unigene964	1.5069	1.0841	0.7658	0	0	0	0.0369	0.0509	yes	d__Bacteria;p__Planctomycetes;c__Phycisphaerae;o__Phycisphaerales;f__Phycisphaeraceae;g__Phycisphaera;s__Phycisphaera_mikurensis
Unigene965	2.8895	2.8037	2.3732	0	0	0	0.0369	0.0509	yes	d__Bacteria;p__Proteobacteria;c__Gammaproteobacteria;o__Gammaproteobacteria_noname;f__Gammaproteobacteria_noname;g__Sedimenticola;s__Sedimenticola_selenatireducens
Unigene966	1.1105	0.1183	0	0	0	0	0.0369	0.0509	yes	d__unclassified;p__unclassified;c__unclassified;o__unclassified;f__unclassified;g__unclassified;s__unclassified
Unigene967	4.6838	3.4807	4.5492	0	0	0	0.0369	0.0509	yes	d__Bacteria;p__Proteobacteria;c__Betaproteobacteria;o__Hydrogenophilales;f__Hydrogenophilaceae;g__Thiobacillus;s__Thiobacillus_denitrificans
Unigene968	1.8779	1.2003	1.3174	0	0	0	0.0369	0.0509	yes	d__Bacteria;p__Proteobacteria;c__Betaproteobacteria;o__Sulfuricellales;f__Sulfuricellaceae;g__Sulfuricella;s__Sulfuricella_sp._T08
Unigene969	1.1843	0.8322	0.9861	0.0331	0	0	0.0369	0.0509	yes	d__Bacteria;p__Bacteroidetes;c__Cytophagia;o__Cytophagales;f__Cyclobacteriaceae;g__Mariniradius;s__Mariniradius_saccharolyticus
Unigene970	0.8867	0.5498	0.9202	0	0.0176	0.0143	0.0369	0.0509	yes	d__Bacteria;p__Bacteroidetes;c__Flavobacteriia;o__Flavobacteriales;f__Flavobacteriaceae;g__Flavobacterium;s__Flavobacterium_sasangense
Unigene971	1.3264	1.837	1.374	0	0	0	0.0369	0.0509	yes	d__unclassified;p__unclassified;c__unclassified;o__unclassified;f__unclassified;g__unclassified;s__unclassified
Unigene972	1.0654	1.2566	1.1386	0.05	0	0	0.0369	0.0509	yes	d__Bacteria;p__Planctomycetes;c__Planctomycetia;o__Planctomycetales;f__Planctomycetaceae;g__Rubinisphaera;s__Rubinisphaera_brasiliensis
Unigene973	0.7095	0.4942	0.3978	0	0	0.0269	0.0369	0.0509	yes	d__Eukaryota;p__Cryptomycota;c__Cryptomycota_noname;o__Cryptomycota_noname;f__Cryptomycota_noname;g__Rozella;s__Rozella_allomycis
Unigene974	6.3594	6.1721	6.4075	0	0	0.0446	0.0369	0.0509	yes	d__unclassified;p__unclassified;c__unclassified;o__unclassified;f__unclassified;g__unclassified;s__unclassified
Unigene975	2.9313	3.9539	3.673	0.0311	0	0	0.0369	0.0509	yes	d__Bacteria;p__Proteobacteria;c__Alphaproteobacteria;o__Sphingomonadales;f__Sphingomonadaceae;g__Sphingomonas;s__Sphingomonas_sanxanigenens
Unigene976	3.6007	4.5603	5.1223	0	0	0.0304	0.0369	0.0509	yes	d__Bacteria;p__Proteobacteria;c__Alphaproteobacteria;o__Sphingomonadales;f__Sphingomonadaceae;g__Sphingomonas;s__Sphingomonas_sanxanigenens
Unigene977	3.6199	3.4461	2.9252	0	0	0	0.0369	0.0509	yes	d__unclassified;p__unclassified;c__unclassified;o__unclassified;f__unclassified;g__unclassified;s__unclassified
Unigene978	2.0964	0.4963	1.0724	0	0	0	0.0369	0.0509	yes	d__unclassified;p__unclassified;c__unclassified;o__unclassified;f__unclassified;g__unclassified;s__unclassified
Unigene979	3.5372	3.5275	3.483	0	0	0	0.0369	0.0509	yes	d__Bacteria;p__Proteobacteria;c__Betaproteobacteria;o__Hydrogenophilales;f__Hydrogenophilaceae;g__Thiobacillus;s__Thiobacillus_denitrificans
Unigene980	3.5018	2.8262	2.7479	0	0	0	0.0369	0.0509	yes	d__Bacteria;p__Proteobacteria;c__Betaproteobacteria;o__Hydrogenophilales;f__Hydrogenophilaceae;g__Thiobacillus;s__Thiobacillus_denitrificans
Unigene981	1.6666	1.596	1.6164	0	0	0	0.0369	0.0509	yes	d__Bacteria;p__Proteobacteria;c__Betaproteobacteria;o__Rhodocyclales;f__Rhodocyclaceae;g__Thauera;s__Thauera_phenylacetica
Unigene982	1.7839	1.0197	1.0391	0	0.0263	0	0.0369	0.0509	yes	d__Bacteria;p__Proteobacteria;c__Deltaproteobacteria;o__Desulfobacterales;f__Desulfobacteraceae;g__Desulfococcus;s__Desulfococcus_multivorans
Unigene983	0.8682	0.2505	0.3331	0	0	0	0.0369	0.0509	yes	d__Bacteria;p__Proteobacteria;c__Deltaproteobacteria;o__Desulfobacterales;f__Desulfobacteraceae;g__Desulfococcus;s__Desulfococcus_multivorans
Unigene984	0.8164	1.0525	0.9949	0	0	0	0.0369	0.0509	yes	d__Bacteria;p__Bacteroidetes;c__Sphingobacteriia;o__Sphingobacteriales;f__Saprospiraceae;g__Phaeodactylibacter;s__Phaeodactylibacter_xiamenensis
Unigene985	1.2591	1.2759	2.2089	0	0	0	0.0369	0.0509	yes	d__unclassified;p__unclassified;c__unclassified;o__unclassified;f__unclassified;g__unclassified;s__unclassified
Unigene986	1.1105	0.6591	1.0225	0	0	0	0.0369	0.0509	yes	d__Bacteria;p__Thermotogae;c__Thermotogae;o__Kosmotogales;f__Kosmotogaceae;g__Mesotoga;s__Mesotoga_unclassified
Unigene987	0.8997	0.682	0.7567	0	0	0	0.0369	0.0509	yes	d__Bacteria;p__Thermotogae;c__Thermotogae;o__Kosmotogales;f__Kosmotogaceae;g__Mesotoga;s__Mesotoga_unclassified
Unigene988	1.7415	2.0349	2.5216	0	0	0	0.0369	0.0509	yes	d__Bacteria;p__Proteobacteria;c__Betaproteobacteria;o__Hydrogenophilales;f__Hydrogenophilaceae;g__Thiobacillus;s__Thiobacillus_denitrificans
Unigene989	4.2692	4.2281	4.4585	0.0104	0.0382	0	0.0369	0.0509	yes	d__Bacteria;p__Proteobacteria;c__Betaproteobacteria;o__Hydrogenophilales;f__Hydrogenophilaceae;g__Thiobacillus;s__Thiobacillus_thioparus
Unigene990	3.8587	3.597	2.9422	0	0	0	0.0369	0.0509	yes	d__Bacteria;p__Proteobacteria;c__Gammaproteobacteria;o__Chromatiales;f__Chromatiaceae;g__Thiocystis;s__Thiocystis_violascens
Unigene991	4.3962	5.0198	3.9547	0.0332	0.0305	0	0.0369	0.0509	yes	d__Bacteria;p__Proteobacteria;c__Gammaproteobacteria;o__Chromatiales;f__Chromatiaceae;g__Nitrosococcus;s__Nitrosococcus_halophilus
Unigene992	1.5021	1.9584	1.0063	0	0	0	0.0369	0.0509	yes	d__Bacteria;p__Proteobacteria;c__Gammaproteobacteria;o__Gammaproteobacteria_noname;f__Competibacteraceae;g__Candidatus_Contendobacter;s__Candidatus_Contendobacter_odensis
Unigene993	1.9284	1.8588	1.233	0	0.0739	0	0.0369	0.0509	yes	d__Bacteria;p__Proteobacteria;c__Gammaproteobacteria;o__Xanthomonadales;f__Xanthomonadaceae;g__Xanthomonas;s__Xanthomonas_translucens
Unigene994	3.3714	3.9202	2.9254	0.028	0	0.0105	0.0369	0.0509	yes	d__Bacteria;p__Proteobacteria;c__Gammaproteobacteria;o__Xanthomonadales;f__Xanthomonadaceae;g__Thermomonas;s__Thermomonas_fusca
Unigene995	1.7408	0.9187	1.1212	0	0	0	0.0369	0.0509	yes	d__Bacteria;p__Proteobacteria;c__Gammaproteobacteria;o__Gammaproteobacteria_noname;f__Competibacteraceae;g__Candidatus_Contendobacter;s__Candidatus_Contendobacter_odensis
Unigene996	1.0551	1.0437	0.6623	0	0	0	0.0369	0.0509	yes	d__Bacteria;p__Bacteroidetes;c__Cytophagia;o__Cytophagales;f__Cytophagaceae;g__Runella;s__Runella_zeae
Unigene997	1.7203	1.8326	1.0923	0	0	0	0.0369	0.0509	yes	d__Bacteria;p__Proteobacteria;c__Alphaproteobacteria;o__Sphingomonadales;f__Sphingomonadaceae;g__Sphingopyxis;s__Sphingopyxis_sp._MC1
Unigene998	14.3475	11.9944	10.4749	0.0864	0.0264	0.0216	0.0369	0.0509	yes	d__Bacteria;p__Proteobacteria;c__Gammaproteobacteria;o__Chromatiales;f__Ectothiorhodospiraceae;g__Thioalkalivibrio;s__Thioalkalivibrio_sulfidiphilus
Unigene999	2.1121	1.174	2.4308	0.0604	0	0	0.0369	0.0509	yes	d__Bacteria;p__Proteobacteria;c__Gammaproteobacteria;o__Chromatiales;f__Ectothiorhodospiraceae;g__Thioalkalivibrio;s__Thioalkalivibrio_sulfidiphilus
Unigene1000	1.8615	0.8622	1.3041	0	0	0	0.0369	0.0509	yes	d__unclassified;p__unclassified;c__unclassified;o__unclassified;f__unclassified;g__unclassified;s__unclassified
Unigene1001	5.9387	8.3408	6.2212	0	0	0.0477	0.0369	0.0509	yes	d__unclassified;p__unclassified;c__unclassified;o__unclassified;f__unclassified;g__unclassified;s__unclassified
Unigene1002	1.5624	1.3988	1.317	0	0.0177	0	0.0369	0.0509	yes	d__Bacteria;p__Deinococcus-Thermus;c__Deinococci;o__Thermales;f__Thermaceae;g__Meiothermus;s__Meiothermus_timidus
Unigene1003	0.7959	2.2609	0.3053	0	0	0	0.0369	0.0509	yes	d__unclassified;p__unclassified;c__unclassified;o__unclassified;f__unclassified;g__unclassified;s__unclassified
Unigene1004	0.6908	0.9659	0.7255	0	0.0104	0.0085	0.0369	0.0509	yes	d__Bacteria;p__Bacteroidetes;c__Sphingobacteriia;o__Sphingobacteriales;f__Chitinophagaceae;g__Balneola;s__Balneola_vulgaris
Unigene1005	1.0824	1.124	0.8479	0	0	0	0.0369	0.0509	yes	d__Bacteria;p__Proteobacteria;c__Deltaproteobacteria;o__Desulfuromonadales;f__Geobacteraceae;g__Geobacter;s__Geobacter_uraniireducens
Unigene1006	1.5498	1.6213	1.0526	0.0367	0	0	0.0369	0.0509	yes	d__Bacteria;p__Proteobacteria;c__Alphaproteobacteria;o__Rhodobacterales;f__Rhodobacteraceae;g__Paracoccus;s__Paracoccus_denitrificans
Unigene1007	1.2698	1.318	1.1616	0	0	0	0.0369	0.0509	yes	d__unclassified;p__unclassified;c__unclassified;o__unclassified;f__unclassified;g__unclassified;s__unclassified
Unigene1008	1.0587	1.1278	0.6999	0.0593	0.0272	0.0443	0.0369	0.0509	yes	d__Bacteria;p__Planctomycetes;c__Planctomycetia;o__Planctomycetales;f__Planctomycetaceae;g__Rubinisphaera;s__Rubinisphaera_brasiliensis
Unigene1009	4.442	3.1942	2.7266	0	0	0	0.0369	0.0509	yes	d__Bacteria;p__Actinobacteria;c__Actinobacteria;o__Frankiales;f__Frankiaceae;g__Frankia;s__Frankia_sp._EuI1c
Unigene1010	1.8258	4.0398	2.9096	0	0	0	0.0369	0.0509	yes	d__unclassified;p__unclassified;c__unclassified;o__unclassified;f__unclassified;g__unclassified;s__unclassified
Unigene1011	1.5135	1.5499	1.4178	0.0309	0	0	0.0369	0.0509	yes	d__Bacteria;p__Proteobacteria;c__Gammaproteobacteria;o__Oceanospirillales;f__Hahellaceae;g__Hahella;s__Hahella_chejuensis
Unigene1012	1.7975	1.5281	1.5464	0	0	0	0.0369	0.0509	yes	d__Bacteria;p__Proteobacteria;c__Gammaproteobacteria;o__Gammaproteobacteria_unclassified;f__Gammaproteobacteria_unclassified;g__Gammaproteobacteria_unclassified;s__Gammaproteobacteria_unclassified
Unigene1013	1.891	1.3634	1.4069	0	0	0	0.0369	0.0509	yes	d__Bacteria;p__Proteobacteria;c__Alphaproteobacteria;o__Rhodobacterales;f__Hyphomonadaceae;g__Hyphomonas;s__Hyphomonas_polymorpha
Unigene1014	1.8485	1.559	1.8615	0	0	0	0.0369	0.0509	yes	d__Bacteria;p__Synergistetes;c__Synergistia;o__Synergistales;f__Synergistaceae;g__Aminobacterium;s__Aminobacterium_colombiense
Unigene1015	1.6496	0.37	0.6995	0	0	0	0.0369	0.0509	yes	d__Bacteria;p__Planctomycetes;c__Planctomycetia;o__Planctomycetales;f__Planctomycetaceae;g__Rubinisphaera;s__Rubinisphaera_brasiliensis
Unigene1016	1.2149	0.9792	1.0821	0.0278	0.0128	0	0.0369	0.0509	yes	d__Bacteria;p__Planctomycetes;c__Planctomycetia;o__Planctomycetales;f__Planctomycetaceae;g__Pirellula;s__Pirellula_staleyi
Unigene1017	1.9319	1.2427	2.1816	0	0	0	0.0369	0.0509	yes	d__Bacteria;p__Proteobacteria;c__Betaproteobacteria;o__Rhodocyclales;f__Rhodocyclaceae;g__Aromatoleum;s__Aromatoleum_aromaticum
Unigene1018	1.2224	0.8546	0.2638	0	0	0	0.0369	0.0509	yes	d__Bacteria;p__Proteobacteria;c__Deltaproteobacteria;o__Desulfuromonadales;f__Geobacteraceae;g__Geoalkalibacter;s__Geoalkalibacter_ferrihydriticus
Unigene1019	0.7512	1.1432	0.4323	0	0.0324	0	0.0369	0.0509	yes	d__Bacteria;p__Proteobacteria;c__Deltaproteobacteria;o__Desulfuromonadales;f__Geobacteraceae;g__Geoalkalibacter;s__Geoalkalibacter_ferrihydriticus
Unigene1020	3.7084	2.0565	2.4556	0	0	0	0.0369	0.0509	yes	d__Bacteria;p__Proteobacteria;c__Deltaproteobacteria;o__Desulfuromonadales;f__Geobacteraceae;g__Geoalkalibacter;s__Geoalkalibacter_ferrihydriticus
Unigene1021	1.3487	0.5437	0.6712	0	0	0	0.0369	0.0509	yes	d__Bacteria;p__Proteobacteria;c__Alphaproteobacteria;o__Rhodobacterales;f__Hyphomonadaceae;g__Hyphomonas;s__Hyphomonas_unclassified
Unigene1022	1.9638	1.8609	1.8914	0.0272	0	0.0407	0.0369	0.0509	yes	d__Bacteria;p__Proteobacteria;c__Alphaproteobacteria;o__Rhodobacterales;f__Hyphomonadaceae;g__Hyphomonas;s__Hyphomonas_polymorpha
Unigene1023	1.6336	1.071	0.7954	0	0	0	0.0369	0.0509	yes	d__Bacteria;p__Proteobacteria;c__Alphaproteobacteria;o__Rhodobacterales;f__Rhodobacteraceae;g__Paracoccus;s__Paracoccus_denitrificans
Unigene1024	0.82	1.2332	0.9437	0	0	0	0.0369	0.0509	yes	d__unclassified;p__unclassified;c__unclassified;o__unclassified;f__unclassified;g__unclassified;s__unclassified
Unigene1025	1.8667	1.5261	1.5238	0	0	0	0.0369	0.0509	yes	d__Bacteria;p__Proteobacteria;c__Deltaproteobacteria;o__Desulfobacterales;f__Desulfobacteraceae;g__Desulfococcus;s__Desulfococcus_multivorans
Unigene1026	3.1473	2.3123	1.2491	0	0	0	0.0369	0.0509	yes	d__unclassified;p__unclassified;c__unclassified;o__unclassified;f__unclassified;g__unclassified;s__unclassified
Unigene1027	14.7811	18.0476	17.9925	0.1546	0.0355	0.0578	0.0369	0.0509	yes	d__unclassified;p__unclassified;c__unclassified;o__unclassified;f__unclassified;g__unclassified;s__unclassified
Unigene1028	4.5092	3.996	3.8578	0	0	0	0.0369	0.0509	yes	d__Bacteria;p__Proteobacteria;c__Gammaproteobacteria;o__Pseudomonadales;f__Pseudomonadaceae;g__Pseudomonas;s__Pseudomonas_sp._MRSN12121
Unigene1029	5.5698	7.0871	6.1413	0.082	0.0094	0	0.0369	0.0509	yes	d__Bacteria;p__Proteobacteria;c__Alphaproteobacteria;o__Sphingomonadales;f__Sphingomonadaceae;g__Sphingomonas;s__Sphingomonas_changbaiensis
Unigene1030	2.7787	2.3901	2.2031	0	0	0	0.0369	0.0509	yes	d__Bacteria;p__Proteobacteria;c__Betaproteobacteria;o__Rhodocyclales;f__Rhodocyclaceae;g__Thauera;s__Thauera_sp._28
Unigene1031	0.6726	0.5374	0.3483	0	0	0	0.0369	0.0509	yes	d__Bacteria;p__Proteobacteria;c__Betaproteobacteria;o__Rhodocyclales;f__Rhodocyclaceae;g__Thauera;s__Thauera_phenylacetica
Unigene1032	0.9871	1.0253	0.8947	0	0	0.0243	0.0369	0.0509	yes	d__Bacteria;p__Bacteroidetes;c__Bacteroidetes_noname;o__Bacteroidetes_noname;f__Bacteroidetes_noname;g__Bacteroidetes_noname;s__Bacteroidetes_bacterium_SCGC_AAA027-N21
Unigene1033	2.516	1.8598	2.2062	0	0	0	0.0369	0.0509	yes	d__Bacteria;p__Planctomycetes;c__Planctomycetia;o__Planctomycetales;f__Planctomycetales_noname;g__Planctomycetales_noname;s__uncultured_Planctomycetales_bacterium_HF0500_02G17
Unigene1034	4.4241	3.7592	3.6976	0.0462	0.0848	0.0346	0.0369	0.0509	yes	d__Bacteria;p__Planctomycetes;c__Planctomycetes_noname;o__Planctomycetes_noname;f__Planctomycetes_noname;g__Planctomycetes_noname;s__Planctomycetes_bacterium_SCGC_AAA282-C19
Unigene1035	1.3371	1.9331	1.6487	0	0	0	0.0369	0.0509	yes	d__Bacteria;p__Proteobacteria;c__Alphaproteobacteria;o__Sphingomonadales;f__Sphingomonadaceae;g__Sphingomonas;s__Sphingomonas_sp._ERG5
Unigene1036	0.7311	0.6085	0.5522	0	0	0	0.0369	0.0509	yes	d__Bacteria;p__Bacteroidetes;c__Cytophagia;o__Cytophagales;f__Cytophagaceae;g__Flexibacter;s__Flexibacter_elegans
Unigene1037	1.2393	0.7267	0.8636	0	0	0	0.0369	0.0509	yes	d__Bacteria;p__Planctomycetes;c__Planctomycetia;o__Planctomycetales;f__Planctomycetaceae;g__Rubinisphaera;s__Rubinisphaera_brasiliensis
Unigene1038	0.6536	0.3706	0.4732	0	0	0.0208	0.0369	0.0509	yes	d__Bacteria;p__Bacteroidetes;c__Flavobacteriia;o__Flavobacteriales;f__Flavobacteriales_noname;g__Flavobacteriales_noname;s__Flavobacteriales_bacterium_BRH_c54
Unigene1039	1.1794	0.4903	0.3311	0	0	0	0.0369	0.0509	yes	d__Bacteria;p__Bacteroidetes;c__Flavobacteriia;o__Flavobacteriales;f__Flavobacteriales_noname;g__Flavobacteriales_noname;s__Flavobacteriales_bacterium_BRH_c54
Unigene1040	0.3604	0.9598	0.9333	0	0	0	0.0369	0.0509	yes	d__Bacteria;p__Bacteroidetes;c__Sphingobacteriia;o__Sphingobacteriales;f__Saprospiraceae;g__Lewinella;s__Lewinella_cohaerens
Unigene1041	0.9974	1.0438	0.833	0	0	0	0.0369	0.0509	yes	d__Bacteria;p__Marinimicrobia;c__Marinimicrobia_unclassified;o__Marinimicrobia_unclassified;f__Marinimicrobia_unclassified;g__Marinimicrobia_unclassified;s__Marinimicrobia_unclassified
Unigene1042	0.6741	0.6105	0.7371	0	0	0	0.0369	0.0509	yes	d__Bacteria;p__Planctomycetes;c__Planctomycetia;o__Planctomycetales;f__Planctomycetaceae;g__Rubinisphaera;s__Rubinisphaera_brasiliensis
Unigene1043	0.7959	1.0598	0.916	0.0308	0	0	0.0369	0.0509	yes	d__Bacteria;p__Bacteroidetes;c__Flavobacteriia;o__Flavobacteriales;f__Flavobacteriales_noname;g__Flavobacteriales_noname;s__Flavobacteriales_bacterium_BRH_c54
Unigene1044	0.8407	0.7702	0.6386	0	0	0	0.0369	0.0509	yes	d__Bacteria;p__Proteobacteria;c__Deltaproteobacteria;o__Bdellovibrionales;f__Bdellovibrionaceae;g__Bdellovibrio;s__Bdellovibrio_bacteriovorus
Unigene1045	0.754	0.5149	0.5785	0	0.0467	0	0.0369	0.0509	yes	d__Bacteria;p__Aminicenantes;c__Aminicenantes_noname;o__Aminicenantes_noname;f__Aminicenantes_noname;g__Candidatus_Aminicenans;s__Candidatus_Aminicenans_sakinawicola
Unigene1046	3.6915	3.2471	4.8332	0	0	0	0.0369	0.0509	yes	d__Bacteria;p__Proteobacteria;c__Betaproteobacteria;o__Hydrogenophilales;f__Hydrogenophilaceae;g__Thiobacillus;s__Thiobacillus_denitrificans
Unigene1047	1.5033	0.8479	1.5266	0	0	0	0.0369	0.0509	yes	d__unclassified;p__unclassified;c__unclassified;o__unclassified;f__unclassified;g__unclassified;s__unclassified
Unigene1048	0.7993	0.8882	0.8089	0	0	0	0.0369	0.0509	yes	d__Bacteria;p__Cyanobacteria;c__Cyanobacteria_noname;o__Chroococcales;f__Chroococcales_noname;g__Microcystis;s__Microcystis_aeruginosa
Unigene1049	0.9354	1.0915	0.9331	0.0469	0	0.0175	0.0369	0.0509	yes	d__Bacteria;p__Cyanobacteria;c__Cyanobacteria_noname;o__Nostocales;f__Scytonemataceae;g__Scytonema;s__Scytonema_millei
Unigene1050	5.5248	3.9928	3.387	0	0.0335	0	0.0369	0.0509	yes	d__Bacteria;p__Proteobacteria;c__Gammaproteobacteria;o__Chromatiales;f__Ectothiorhodospiraceae;g__Thioalkalivibrio;s__Thioalkalivibrio_sulfidiphilus
Unigene1051	3.5018	1.4244	1.4656	0	0	0	0.0369	0.0509	yes	d__unclassified;p__unclassified;c__unclassified;o__unclassified;f__unclassified;g__unclassified;s__unclassified
Unigene1052	0.8682	1.0571	0.4996	0	0	0	0.0369	0.0509	yes	d__Bacteria;p__Nitrospirae;c__Nitrospira;o__Nitrospirales;f__Nitrospiraceae;g__Nitrospira;s__Candidatus_Nitrospira_defluvii
Unigene1053	1.1436	0.7909	1.1546	0	0	0	0.0369	0.0509	yes	d__Bacteria;p__Planctomycetes;c__Planctomycetia;o__Planctomycetales;f__Planctomycetaceae;g__Rubinisphaera;s__Rubinisphaera_brasiliensis
Unigene1054	1.0047	1.0243	0.6714	0	0	0	0.0369	0.0509	yes	d__unclassified;p__unclassified;c__unclassified;o__unclassified;f__unclassified;g__unclassified;s__unclassified
Unigene1055	2.286	1.84	2.2802	0	0	0	0.0369	0.0509	yes	d__Bacteria;p__Proteobacteria;c__Gammaproteobacteria;o__Thiotrichales;f__Thiotrichaceae;g__Thiothrix;s__Thiothrix_lacustris
Unigene1056	0.8462	1.1591	0.6261	0	0	0	0.0369	0.0509	yes	d__Bacteria;p__Proteobacteria;c__Gammaproteobacteria;o__Pseudomonadales;f__Pseudomonadaceae;g__Pseudomonas;s__Pseudomonas_unclassified
Unigene1057	2.1981	2.6647	3.4022	0	0	0	0.0369	0.0509	yes	d__Bacteria;p__Proteobacteria;c__Gammaproteobacteria;o__Pseudomonadales;f__Pseudomonadaceae;g__Pseudomonas;s__Pseudomonas_monteilii
Unigene1058	0.4775	0.6359	0.9618	0	0	0	0.0369	0.0509	yes	d__unclassified;p__unclassified;c__unclassified;o__unclassified;f__unclassified;g__unclassified;s__unclassified
Unigene1059	3.6038	2.7968	2.4109	0.0091	0	0.0136	0.0369	0.0509	yes	d__Bacteria;p__Planctomycetes;c__Phycisphaerae;o__Phycisphaerales;f__Phycisphaeraceae;g__Phycisphaera;s__Phycisphaera_mikurensis
Unigene1060	2.0815	1.9566	2.8184	0	0	0	0.0369	0.0509	yes	d__unclassified;p__unclassified;c__unclassified;o__unclassified;f__unclassified;g__unclassified;s__unclassified
Unigene1061	10.1035	8.5833	11.4161	0	0.0445	0	0.0369	0.0509	yes	d__Bacteria;p__Proteobacteria;c__Gammaproteobacteria;o__Enterobacteriales;f__Enterobacteriaceae;g__Pantoea;s__Pantoea_sp._3.5.1
Unigene1062	2.6047	0.3469	0.3747	0	0	0	0.0369	0.0509	yes	d__unclassified;p__unclassified;c__unclassified;o__unclassified;f__unclassified;g__unclassified;s__unclassified
Unigene1063	1.2235	1.6112	1.2517	0	0	0	0.0369	0.0509	yes	d__unclassified;p__unclassified;c__unclassified;o__unclassified;f__unclassified;g__unclassified;s__unclassified
Unigene1064	2.1953	1.5592	1.6702	0.0163	0	0	0.0369	0.0509	yes	d__Bacteria;p__Proteobacteria;c__Alphaproteobacteria;o__Rhodobacterales;f__Hyphomonadaceae;g__Hyphomonas;s__Hyphomonas_polymorpha
Unigene1065	1.3788	1.1464	0.4257	0	0	0	0.0369	0.0509	yes	d__Bacteria;p__Proteobacteria;c__Alphaproteobacteria;o__Rhodobacterales;f__Hyphomonadaceae;g__Hyphomonas;s__Hyphomonas_polymorpha
Unigene1066	1.0184	1.0488	0.9507	0	0	0	0.0369	0.0509	yes	d__Bacteria;p__Bacteroidetes;c__Flavobacteriia;o__Flavobacteriales;f__Flavobacteriales_noname;g__Flavobacteriales_noname;s__Flavobacteriales_bacterium_BRH_c54
Unigene1067	1.1441	0.5829	0.8015	0	0	0	0.0369	0.0509	yes	d__unclassified;p__unclassified;c__unclassified;o__unclassified;f__unclassified;g__unclassified;s__unclassified
Unigene1068	1.4974	1.1615	1.4057	0	0	0	0.0369	0.0509	yes	d__Bacteria;p__Proteobacteria;c__Gammaproteobacteria;o__Chromatiales;f__Ectothiorhodospiraceae;g__Nitrococcus;s__Nitrococcus_mobilis
Unigene1069	0.764	1.2209	0.1099	0	0	0	0.0369	0.0509	yes	d__unclassified;p__unclassified;c__unclassified;o__unclassified;f__unclassified;g__unclassified;s__unclassified
Unigene1070	3.176	3.3954	2.5924	0	0	0	0.0369	0.0509	yes	d__Bacteria;p__Proteobacteria;c__Betaproteobacteria;o__Hydrogenophilales;f__Hydrogenophilaceae;g__Thiobacillus;s__Thiobacillus_denitrificans
Unigene1071	1.5218	0.8944	1.4042	0	0	0	0.0369	0.0509	yes	d__Bacteria;p__Cloacimonetes;c__Cloacimonetes_noname;o__Cloacimonetes_noname;f__Cloacimonetes_noname;g__Candidatus_Cloacimonas;s__Candidatus_Cloacimonas_acidaminovorans
Unigene1072	1.4866	1.5837	1.5554	0	0	0	0.0369	0.0509	yes	d__Bacteria;p__Proteobacteria;c__Betaproteobacteria;o__Hydrogenophilales;f__Hydrogenophilaceae;g__Thiobacillus;s__Thiobacillus_denitrificans
Unigene1073	2.5874	2.3083	2.3363	0	0	0.0104	0.0369	0.0509	yes	d__Bacteria;p__Proteobacteria;c__Betaproteobacteria;o__Hydrogenophilales;f__Hydrogenophilaceae;g__Thiobacillus;s__Thiobacillus_denitrificans
Unigene1074	1.187	1.3514	1.0846	0	0.0219	0	0.0369	0.0509	yes	d__Bacteria;p__Proteobacteria;c__Alphaproteobacteria;o__Rhizobiales;f__Hyphomicrobiaceae;g__Hyphomicrobium;s__Hyphomicrobium_nitrativorans
Unigene1075	1.8548	1.5556	1.408	0	0	0	0.0369	0.0509	yes	d__Bacteria;p__Proteobacteria;c__Alphaproteobacteria;o__Rhodobacterales;f__Hyphomonadaceae;g__Hyphomonas;s__Hyphomonas_neptunium
Unigene1076	2.3136	2.5239	1.9598	0	0	0	0.0369	0.0509	yes	d__Bacteria;p__Proteobacteria;c__Alphaproteobacteria;o__Rhodobacterales;f__Hyphomonadaceae;g__Hyphomonas;s__Hyphomonas_sp._CY54-11-8
Unigene1077	1.0545	0.6571	0.4809	0	0	0	0.0369	0.0509	yes	d__Bacteria;p__Proteobacteria;c__Alphaproteobacteria;o__Rhodobacterales;f__Hyphomonadaceae;g__Hyphomonas;s__Hyphomonas_unclassified
Unigene1078	0.8545	0.714	0.4435	0	0	0	0.0369	0.0509	yes	d__Bacteria;p__Proteobacteria;c__Alphaproteobacteria;o__Rhodobacterales;f__Hyphomonadaceae;g__Hyphomonas;s__Hyphomonas_polymorpha
Unigene1079	1.6996	1.6382	1.6767	0	0	0	0.0369	0.0509	yes	d__unclassified;p__unclassified;c__unclassified;o__unclassified;f__unclassified;g__unclassified;s__unclassified
Unigene1080	0.595	0.4551	0.5268	0.0201	0.0184	0	0.0369	0.0509	yes	d__unclassified;p__unclassified;c__unclassified;o__unclassified;f__unclassified;g__unclassified;s__unclassified
Unigene1081	1.1496	0.6908	0.6785	0	0	0	0.0369	0.0509	yes	d__unclassified;p__unclassified;c__unclassified;o__unclassified;f__unclassified;g__unclassified;s__unclassified
Unigene1082	0.8272	0.6142	0.4904	0	0	0	0.0369	0.0509	yes	d__unclassified;p__unclassified;c__unclassified;o__unclassified;f__unclassified;g__unclassified;s__unclassified
Unigene1083	1.0844	1.3174	0.6788	0	0	0.0375	0.0369	0.0509	yes	d__Bacteria;p__Firmicutes;c__Bacilli;o__Bacillales;f__Paenibacillaceae;g__Paenibacillus;s__Paenibacillus_sp._TCA20
Unigene1084	10.7804	14.3172	11.5121	0.0952	0	0.0356	0.0369	0.0509	yes	d__Bacteria;p__Proteobacteria;c__Alphaproteobacteria;o__Caulobacterales;f__Caulobacteraceae;g__Brevundimonas;s__Brevundimonas_aveniformis
Unigene1085	3.4669	1.4634	1.0164	0	0	0	0.0369	0.0509	yes	d__unclassified;p__unclassified;c__unclassified;o__unclassified;f__unclassified;g__unclassified;s__unclassified
Unigene1086	1.2651	1.1389	0.9228	0	0	0	0.0369	0.0509	yes	d__Bacteria;p__Proteobacteria;c__Gammaproteobacteria;o__Chromatiales;f__Ectothiorhodospiraceae;g__Thioalkalivibrio;s__Thioalkalivibrio_sulfidiphilus
Unigene1087	1.377	1.3171	1.0906	0.039	0	0.0073	0.0369	0.0509	yes	d__Bacteria;p__Proteobacteria;c__Gammaproteobacteria;o__Xanthomonadales;f__Xanthomonadaceae;g__Rudaea;s__Rudaea_cellulosilytica
Unigene1088	1.3264	2.6849	0.916	0	0	0	0.0369	0.0509	yes	d__unclassified;p__unclassified;c__unclassified;o__unclassified;f__unclassified;g__unclassified;s__unclassified
Unigene1089	2.2471	0.8977	0.5819	0	0	0	0.0369	0.0509	yes	d__unclassified;p__unclassified;c__unclassified;o__unclassified;f__unclassified;g__unclassified;s__unclassified
Unigene1090	1.0703	1.0525	0.8528	0	0	0	0.0369	0.0509	yes	d__unclassified;p__unclassified;c__unclassified;o__unclassified;f__unclassified;g__unclassified;s__unclassified
Unigene1091	1.0776	0.4502	0.6809	0	0	0	0.0369	0.0509	yes	d__Bacteria;p__Planctomycetes;c__Planctomycetia;o__Planctomycetales;f__Planctomycetaceae;g__Rhodopirellula;s__Rhodopirellula_europaea
Unigene1092	1.1088	0.9396	0.812	0	0	0	0.0369	0.0509	yes	d__Bacteria;p__Planctomycetes;c__Planctomycetia;o__Planctomycetales;f__Planctomycetaceae;g__Rhodopirellula;s__Rhodopirellula_europaea
Unigene1093	0.7722	0.3247	0.6548	0	0	0	0.0369	0.0509	yes	d__Bacteria;p__Proteobacteria;c__Betaproteobacteria;o__Burkholderiales;f__Comamonadaceae;g__Comamonas;s__Comamonas_testosteroni
Unigene1094	0.9718	0.6456	1.2627	0	0	0	0.0369	0.0509	yes	d__Bacteria;p__Proteobacteria;c__Alphaproteobacteria;o__Rhizobiales;f__Rhizobiales_noname;g__Rhizobiales_noname;s__Rhizobiales_bacterium_YIM_77505
Unigene1095	7.8923	8.2116	7.3278	0.0388	0.0267	0.0145	0.0369	0.0509	yes	d__Bacteria;p__Proteobacteria;c__Alphaproteobacteria;o__Caulobacterales;f__Caulobacteraceae;g__Brevundimonas;s__Brevundimonas_aveniformis
Unigene1096	0.9272	0.9014	0.7737	0	0	0	0.0369	0.0509	yes	d__Bacteria;p__Proteobacteria;c__Deltaproteobacteria;o__Desulfobacterales;f__Desulfobacteraceae;g__Desulfococcus;s__Desulfococcus_multivorans
Unigene1097	1.6602	0.5835	0.8864	0	0	0	0.0369	0.0509	yes	d__Bacteria;p__Proteobacteria;c__Deltaproteobacteria;o__Desulfobacterales;f__Desulfobacteraceae;g__Desulfococcus;s__Desulfococcus_multivorans
Unigene1098	0.7527	0.7518	0.5144	0	0	0	0.0369	0.0509	yes	d__unclassified;p__unclassified;c__unclassified;o__unclassified;f__unclassified;g__unclassified;s__unclassified
Unigene1099	7.2637	8.3114	7.5084	0	0	0	0.0369	0.0509	yes	d__unclassified;p__unclassified;c__unclassified;o__unclassified;f__unclassified;g__unclassified;s__unclassified
Unigene1100	1.9032	1.9426	1.3772	0	0	0	0.0369	0.0509	yes	d__Bacteria;p__Proteobacteria;c__Gammaproteobacteria;o__Gammaproteobacteria_noname;f__Gammaproteobacteria_noname;g__Gammaproteobacteria_noname;s__endosymbiont_of_Riftia_pachyptila
Unigene1101	1.7907	1.9077	1.7861	0	0.036	0	0.0369	0.0509	yes	d__Bacteria;p__Proteobacteria;c__Gammaproteobacteria;o__Acidithiobacillales;f__Thermithiobacillaceae;g__Thermithiobacillus;s__Thermithiobacillus_tepidarius
Unigene1102	0.768	0.338	0.711	0	0	0	0.0369	0.0509	yes	d__unclassified;p__unclassified;c__unclassified;o__unclassified;f__unclassified;g__unclassified;s__unclassified
Unigene1103	1.137	1.0336	1.3783	0	0	0	0.0369	0.0509	yes	d__Archaea;p__Euryarchaeota;c__Methanomicrobia;o__Methanosarcinales;f__Methanosaetaceae;g__Methanosaeta;s__Methanosaeta_concilii
Unigene1104	1.14	0.7562	1.1635	0	0	0	0.0369	0.0509	yes	d__Bacteria;p__Proteobacteria;c__Gammaproteobacteria;o__Chromatiales;f__Chromatiaceae;g__Nitrosococcus;s__Nitrosococcus_halophilus
Unigene1105	2.4655	2.1284	1.6145	0	0	0	0.0369	0.0509	yes	d__Bacteria;p__Proteobacteria;c__Alphaproteobacteria;o__Rhodobacterales;f__Rhodobacteraceae;g__Pannonibacter;s__Pannonibacter_phragmitetus
Unigene1106	3.0148	2.4142	1.9561	0	0	0	0.0369	0.0509	yes	d__Bacteria;p__Proteobacteria;c__Betaproteobacteria;o__Rhodocyclales;f__Rhodocyclaceae;g__Thauera;s__Thauera_unclassified
Unigene1107	1.3237	0.6604	0.6364	0	0	0	0.0369	0.0509	yes	d__Bacteria;p__Chloroflexi;c__Anaerolineae;o__Anaerolineales;f__Anaerolineaceae;g__Anaerolinea;s__Anaerolinea_thermophila
Unigene1108	1.0053	1.7403	1.5909	0	0	0	0.0369	0.0509	yes	d__unclassified;p__unclassified;c__unclassified;o__unclassified;f__unclassified;g__unclassified;s__unclassified
Unigene1109	9.5796	11.1233	10.2354	0	0.0176	0.0287	0.0369	0.0509	yes	d__Bacteria;p__Proteobacteria;c__Alphaproteobacteria;o__Caulobacterales;f__Caulobacteraceae;g__Brevundimonas;s__Brevundimonas_subvibrioides
Unigene1110	0.4093	0	0.314	0	0	0	0.0369	0.0509	yes	d__unclassified;p__unclassified;c__unclassified;o__unclassified;f__unclassified;g__unclassified;s__unclassified
Unigene1111	3.9858	4.2545	3.0402	0.0206	0.0377	0	0.0369	0.0509	yes	d__Bacteria;p__Chloroflexi;c__Chloroflexia;o__Chloroflexales;f__Chloroflexaceae;g__Chloroflexus;s__Chloroflexus_unclassified
Unigene1112	1.5453	1.8539	2.1951	0	0	0	0.0369	0.0509	yes	d__Bacteria;p__Bacteroidetes;c__Cytophagia;o__Cytophagales;f__Cyclobacteriaceae;g__Echinicola;s__Echinicola_vietnamensis
Unigene1113	1.2203	0.829	1.6386	0	0	0	0.0369	0.0509	yes	d__Bacteria;p__Proteobacteria;c__Deltaproteobacteria;o__Desulfobacterales;f__Desulfobacteraceae;g__Desulfococcus;s__Desulfococcus_multivorans
Unigene1114	1.4172	1.6594	1.7928	0	0	0.0251	0.0369	0.0509	yes	d__Bacteria;p__Bacteroidetes;c__Flavobacteriia;o__Flavobacteriales;f__Flavobacteriaceae;g__Lacinutrix;s__Lacinutrix_sp._Hel_I_90
Unigene1115	0.5665	0.4742	0.652	0	0	0	0.0369	0.0509	yes	d__Bacteria;p__Bacteria_noname;c__Bacteria_noname;o__Bacteria_noname;f__Bacteria_noname;g__Bacteria_noname;s__uncultured_bacterium
Unigene1116	0.9781	0.6129	0.6953	0	0	0	0.0369	0.0509	yes	d__Bacteria;p__Bacteria_noname;c__Bacteria_noname;o__Bacteria_noname;f__Bacteria_noname;g__Bacteria_noname;s__uncultured_bacterium
Unigene1117	1.3138	1.1305	1.4248	0	0	0	0.0369	0.0509	yes	d__Bacteria;p__Bacteria_noname;c__Bacteria_noname;o__Bacteria_noname;f__Bacteria_noname;g__Bacteria_noname;s__uncultured_bacterium
Unigene1118	1.2734	1.2718	0.458	0	0	0	0.0369	0.0509	yes	d__Bacteria;p__Proteobacteria;c__Gammaproteobacteria;o__Pseudomonadales;f__Pseudomonadaceae;g__Pseudomonas;s__Pseudomonas_monteilii
Unigene1119	0.8283	0.8306	0.729	0	0	0	0.0369	0.0509	yes	d__Bacteria;p__Proteobacteria;c__Gammaproteobacteria;o__Pseudomonadales;f__Pseudomonadaceae;g__Pseudomonas;s__Pseudomonas_monteilii
Unigene1120	2.2831	2.2952	2.1465	0	0	0	0.0369	0.0509	yes	d__Bacteria;p__Proteobacteria;c__Alphaproteobacteria;o__Sphingomonadales;f__Sphingomonadaceae;g__Sphingomonas;s__Sphingomonas_sp._KC8
Unigene1121	3.5473	3.4883	3.1405	0	0	0	0.0369	0.0509	yes	d__Bacteria;p__Proteobacteria;c__Alphaproteobacteria;o__Sphingomonadales;f__Sphingomonadaceae;g__Sphingomonas;s__Sphingomonas_sp._KC8
Unigene1122	3.5739	2.845	3.2792	0	0.024	0.0195	0.0369	0.0509	yes	d__Bacteria;p__Proteobacteria;c__Betaproteobacteria;o__Rhodocyclales;f__Rhodocyclaceae;g__Thauera;s__Thauera_aminoaromatica
Unigene1123	1.7086	1.3768	1.1093	0	0	0	0.0369	0.0509	yes	d__Bacteria;p__Proteobacteria;c__Betaproteobacteria;o__Rhodocyclales;f__Rhodocyclaceae;g__Thauera;s__Thauera_aminoaromatica
Unigene1124	0.7074	0.7536	0.3053	0	0	0	0.0369	0.0509	yes	d__Bacteria;p__Proteobacteria;c__Betaproteobacteria;o__Rhodocyclales;f__Rhodocyclaceae;g__Thauera;s__Thauera_phenylacetica
Unigene1125	2.7001	1.9177	1.9566	0	0	0	0.0369	0.0509	yes	d__Bacteria;p__Proteobacteria;c__Betaproteobacteria;o__Rhodocyclales;f__Rhodocyclaceae;g__Thauera;s__Thauera_sp._63
Unigene1126	2.6355	2.1127	2.0422	0.0686	0	0	0.0369	0.0509	yes	d__Bacteria;p__Proteobacteria;c__Alphaproteobacteria;o__Rhizobiales;f__Rhizobiaceae;g__Rhizobium;s__Rhizobium_sp._PDO1-076
Unigene1127	1.0834	0.4275	0.6466	0	0	0	0.0369	0.0509	yes	d__Bacteria;p__Proteobacteria;c__Betaproteobacteria;o__Hydrogenophilales;f__Hydrogenophilaceae;g__Thiobacillus;s__Thiobacillus_thioparus
Unigene1128	1.4045	0.9164	0.7274	0	0	0	0.0369	0.0509	yes	d__Bacteria;p__Proteobacteria;c__Betaproteobacteria;o__Hydrogenophilales;f__Hydrogenophilaceae;g__Thiobacillus;s__Thiobacillus_thioparus
Unigene1129	1.2496	1.2005	1.0915	0	0	0	0.0369	0.0509	yes	d__Bacteria;p__Firmicutes;c__Bacilli;o__Bacillales;f__Bacillaceae;g__Bacillus;s__Bacillus_sp._J33
Unigene1130	2.335	2.241	2.2516	0	0	0	0.0369	0.0509	yes	d__Bacteria;p__Proteobacteria;c__Alphaproteobacteria;o__Sphingomonadales;f__Sphingomonadaceae;g__Sphingopyxis;s__Sphingopyxis_sp._LC363
Unigene1131	3.1927	1.6267	2.045	0	0	0	0.0369	0.0509	yes	d__Bacteria;p__Proteobacteria;c__Gammaproteobacteria;o__Thiotrichales;f__Piscirickettsiaceae;g__Thiomicrospira;s__Thiomicrospira_sp._Milos-T2
Unigene1132	2.1612	1.7564	1.9368	0	0	0	0.0369	0.0509	yes	d__Bacteria;p__Proteobacteria;c__Alphaproteobacteria;o__Rhodobacterales;f__Hyphomonadaceae;g__Hyphomonas;s__Hyphomonas_sp._BRH_c22
Unigene1133	1.9576	1.3644	1.5582	0.0481	0	0	0.0369	0.0509	yes	d__Bacteria;p__Proteobacteria;c__Alphaproteobacteria;o__Rhodobacterales;f__Hyphomonadaceae;g__Hyphomonas;s__Hyphomonas_polymorpha
Unigene1134	1.6127	1.906	1.7111	0	0	0	0.0369	0.0509	yes	d__unclassified;p__unclassified;c__unclassified;o__unclassified;f__unclassified;g__unclassified;s__unclassified
Unigene1135	3.6477	2.4729	3.0532	0	0	0	0.0369	0.0509	yes	d__unclassified;p__unclassified;c__unclassified;o__unclassified;f__unclassified;g__unclassified;s__unclassified
Unigene1136	2.1326	2.5189	1.4407	0	0	0	0.0369	0.0509	yes	d__unclassified;p__unclassified;c__unclassified;o__unclassified;f__unclassified;g__unclassified;s__unclassified
Unigene1137	1.0414	1.2177	1.1109	0	0	0	0.0369	0.0509	yes	d__Bacteria;p__Bacteroidetes;c__Cytophagia;o__Cytophagales;f__Cytophagaceae;g__Spirosoma;s__Spirosoma_spitsbergense
Unigene1138	0.701	0.5841	0.671	0	0	0	0.0369	0.0509	yes	d__Bacteria;p__Chlorobi;c__Chlorobia;o__Chlorobiales;f__Chlorobiaceae;g__Chlorobium;s__Chlorobium_sp._GBChlB
Unigene1139	6.7839	5.1622	6.1853	0.0464	0.0426	0	0.0369	0.0509	yes	d__Bacteria;p__Proteobacteria;c__Betaproteobacteria;o__Hydrogenophilales;f__Hydrogenophilaceae;g__Thiobacillus;s__Thiobacillus_denitrificans
Unigene1140	3.4064	2.0879	2.0229	0.0818	0.0188	0	0.0369	0.0509	yes	d__Bacteria;p__Proteobacteria;c__Betaproteobacteria;o__Hydrogenophilales;f__Hydrogenophilaceae;g__Thiobacillus;s__Thiobacillus_thioparus
Unigene1141	1.5296	1.3513	0.9661	0	0	0	0.0369	0.0509	yes	d__Bacteria;p__Proteobacteria;c__Gammaproteobacteria;o__Pseudomonadales;f__Pseudomonadaceae;g__Cellvibrio;s__Cellvibrio_sp._BR
Unigene1142	3.5295	4.5342	3.3453	0	0	0	0.0369	0.0509	yes	d__unclassified;p__unclassified;c__unclassified;o__unclassified;f__unclassified;g__unclassified;s__unclassified
Unigene1143	1.7054	0.8176	1.374	0.2243	0	0	0.0369	0.0509	yes	d__unclassified;p__unclassified;c__unclassified;o__unclassified;f__unclassified;g__unclassified;s__unclassified
Unigene1144	1.1831	0.7722	1.0795	0	0	0.0105	0.0369	0.0509	yes	d__Bacteria;p__Firmicutes;c__Bacilli;o__Bacillales;f__Bacillaceae;g__Bacillus;s__Bacillus_cereus
Unigene1145	0.6345	0.9961	0.2306	0	0	0	0.0369	0.0509	yes	d__unclassified;p__unclassified;c__unclassified;o__unclassified;f__unclassified;g__unclassified;s__unclassified
Unigene1146	1.1914	1.6118	1.861	0.0249	0	0	0.0369	0.0509	yes	d__Bacteria;p__Verrucomicrobia;c__Spartobacteria;o__Spartobacteria_noname;f__Spartobacteria_noname;g__Chthoniobacter;s__Chthoniobacter_flavus
Unigene1147	0.5174	0.5884	0.5311	0	0	0	0.0369	0.0509	yes	d__Bacteria;p__Planctomycetes;c__Planctomycetia;o__Planctomycetales;f__Planctomycetaceae;g__Blastopirellula;s__Blastopirellula_marina
Unigene1148	1.4996	1.4925	0.8403	0	0	0	0.0369	0.0509	yes	d__Bacteria;p__Proteobacteria;c__Gammaproteobacteria;o__Chromatiales;f__Chromatiaceae;g__Thioflavicoccus;s__Thioflavicoccus_mobilis
Unigene1149	1.0952	0.7467	0.7059	0	0	0	0.0369	0.0509	yes	d__Bacteria;p__Proteobacteria;c__Gammaproteobacteria;o__Pseudomonadales;f__Pseudomonadaceae;g__Pseudomonas;s__Pseudomonas_chlororaphis
Unigene1150	4.228	3.3738	2.9387	0.0218	0	0	0.0369	0.0509	yes	d__Bacteria;p__Proteobacteria;c__Gammaproteobacteria;o__Chromatiales;f__Ectothiorhodospiraceae;g__Nitrococcus;s__Nitrococcus_mobilis
Unigene1151	1.7389	0.941	0.5083	0.0726	0	0	0.0369	0.0509	yes	d__Bacteria;p__Proteobacteria;c__Gammaproteobacteria;o__Methylococcales;f__Methylococcaceae;g__Methylosarcina;s__Methylosarcina_lacus
Unigene1152	1.5496	1.6003	1.1283	0	0	0	0.0369	0.0509	yes	d__unclassified;p__unclassified;c__unclassified;o__unclassified;f__unclassified;g__unclassified;s__unclassified
Unigene1153	1.9561	1.8387	0.629	0	0	0	0.0369	0.0509	yes	d__Bacteria;p__Proteobacteria;c__Gammaproteobacteria;o__Xanthomonadales;f__Xanthomonadaceae;g__Luteimonas;s__Luteimonas_sp._J29
Unigene1154	1.2163	0.9838	0.9073	0.0593	0	0	0.0369	0.0509	yes	d__Bacteria;p__Proteobacteria;c__Gammaproteobacteria;o__Aeromonadales;f__Aeromonadaceae;g__Aeromonas;s__Aeromonas_diversa
Unigene1155	1.7647	1.2165	1.9116	0	0	0	0.0369	0.0509	yes	d__unclassified;p__unclassified;c__unclassified;o__unclassified;f__unclassified;g__unclassified;s__unclassified
Unigene1156	1.669	0.8396	0.8537	0	0	0	0.0369	0.0509	yes	d__unclassified;p__unclassified;c__unclassified;o__unclassified;f__unclassified;g__unclassified;s__unclassified
Unigene1157	1.2016	0.938	1.0133	0	0	0	0.0369	0.0509	yes	d__Bacteria;p__Proteobacteria;c__Deltaproteobacteria;o__Desulfobacterales;f__Desulfobacteraceae;g__Desulfococcus;s__Desulfococcus_multivorans
Unigene1158	0.866	0.5008	0.5695	0	0	0	0.0369	0.0509	yes	d__unclassified;p__unclassified;c__unclassified;o__unclassified;f__unclassified;g__unclassified;s__unclassified
Unigene1159	3.851	2.6004	2.2638	0	0	0.0233	0.0369	0.0509	yes	d__Bacteria;p__Proteobacteria;c__Betaproteobacteria;o__Hydrogenophilales;f__Hydrogenophilaceae;g__Thiobacillus;s__Thiobacillus_denitrificans
Unigene1160	3.5883	3.2386	3.6586	0.0183	0.0168	0	0.0369	0.0509	yes	d__Eukaryota;p__Eukaryota_noname;c__Eukaryota_noname;o__Mucorales;f__Mucoraceae;g__Parasitella;s__Parasitella_parasitica
Unigene1161	1.9189	1.0767	1.433	0	0.0177	0	0.0369	0.0509	yes	d__Bacteria;p__Proteobacteria;c__Betaproteobacteria;o__Nitrosomonadales;f__Nitrosomonadaceae;g__Nitrosomonas;s__Nitrosomonas_europaea
Unigene1162	4.0698	2.9482	2.7791	0	0	0	0.0369	0.0509	yes	d__Bacteria;p__Proteobacteria;c__Betaproteobacteria;o__Nitrosomonadales;f__Nitrosomonadaceae;g__Nitrosomonas;s__Nitrosomonas_europaea
Unigene1163	1.9591	1.0435	2.9593	0	0	0	0.0369	0.0509	yes	d__unclassified;p__unclassified;c__unclassified;o__unclassified;f__unclassified;g__unclassified;s__unclassified
Unigene1164	1.633	1.0807	1.139	0.0325	0	0	0.0369	0.0509	yes	d__Bacteria;p__Actinobacteria;c__Acidimicrobiia;o__Acidimicrobiales;f__Acidimicrobiaceae;g__Ilumatobacter;s__Ilumatobacter_nonamiensis
Unigene1165	1.8258	1.0901	0.8775	0	0	0	0.0369	0.0509	yes	d__Bacteria;p__Proteobacteria;c__Alphaproteobacteria;o__Rhodobacterales;f__Hyphomonadaceae;g__Hyphomonas;s__Hyphomonas_unclassified
Unigene1166	1.904	1.3201	0.7652	0	0	0.0595	0.0369	0.0509	yes	d__Bacteria;p__Proteobacteria;c__Deltaproteobacteria;o__Desulfuromonadales;f__Geobacteraceae;g__Geoalkalibacter;s__Geoalkalibacter_ferrihydriticus
Unigene1167	1.857	0.471	1.4248	0	0	0	0.0369	0.0509	yes	d__unclassified;p__unclassified;c__unclassified;o__unclassified;f__unclassified;g__unclassified;s__unclassified
Unigene1168	1.7244	3.3914	4.2745	0	0.3203	0	0.0369	0.0509	yes	d__unclassified;p__unclassified;c__unclassified;o__unclassified;f__unclassified;g__unclassified;s__unclassified
Unigene1169	3.0561	3.0523	1.8686	0	0	0	0.0369	0.0509	yes	d__unclassified;p__unclassified;c__unclassified;o__unclassified;f__unclassified;g__unclassified;s__unclassified
Unigene1170	4.6868	4.7574	6.5645	0	0	0	0.0369	0.0509	yes	d__unclassified;p__unclassified;c__unclassified;o__unclassified;f__unclassified;g__unclassified;s__unclassified
Unigene1171	5.2028	4.176	5.383	0	0.043	0.0088	0.0369	0.0509	yes	d__Bacteria;p__Proteobacteria;c__Gammaproteobacteria;o__Chromatiales;f__Ectothiorhodospiraceae;g__Thioalkalivibrio;s__Thioalkalivibrio_sulfidiphilus
Unigene1172	2.3979	3.4134	2.6646	0	0	0	0.0369	0.0509	yes	d__Bacteria;p__Proteobacteria;c__Alphaproteobacteria;o__Sphingomonadales;f__Sphingomonadaceae;g__Sphingomonas;s__Sphingomonas_sp._UNC305MFCol5.2
Unigene1173	1.9491	1.0382	0.8412	0	0	0	0.0369	0.0509	yes	d__Bacteria;p__Proteobacteria;c__Alphaproteobacteria;o__Rhizobiales;f__Beijerinckiaceae;g__Methylocella;s__Methylocella_silvestris
Unigene1174	0.6726	0.5015	0.5418	0	0	0	0.0369	0.0509	yes	d__Bacteria;p__Proteobacteria;c__Betaproteobacteria;o__Rhodocyclales;f__Rhodocyclaceae;g__Thauera;s__Thauera_sp._28
Unigene1175	1.407	1.2264	1.3249	0	0	0	0.0369	0.0509	yes	d__Bacteria;p__Proteobacteria;c__Gammaproteobacteria;o__Xanthomonadales;f__Xanthomonadaceae;g__Lysobacter;s__Lysobacter_defluvii
Unigene1176	1.421	1.7074	1.0079	0	0	0	0.0369	0.0509	yes	d__Bacteria;p__Proteobacteria;c__Gammaproteobacteria;o__Xanthomonadales;f__Xanthomonadaceae;g__Arenimonas;s__Arenimonas_malthae
Unigene1177	1.1677	1.0954	0.7421	0	0	0	0.0369	0.0509	yes	d__Bacteria;p__Proteobacteria;c__Betaproteobacteria;o__Burkholderiales;f__Burkholderiaceae;g__Burkholderia;s__Burkholderia_sp._TSV202
Unigene1178	2.1426	1.7726	1.9675	0	0	0	0.0369	0.0509	yes	d__Bacteria;p__Proteobacteria;c__Deltaproteobacteria;o__Desulfuromonadales;f__Geobacteraceae;g__Geoalkalibacter;s__Geoalkalibacter_ferrihydriticus
Unigene1179	0.7858	0.7985	0.64	0	0	0	0.0369	0.0509	yes	d__Bacteria;p__Proteobacteria;c__Alphaproteobacteria;o__Rhizobiales;f__Xanthobacteraceae;g__Xanthobacter;s__Xanthobacter_autotrophicus
Unigene1180	1.7695	1.6527	1.646	0	0	0	0.0369	0.0509	yes	d__Bacteria;p__Proteobacteria;c__Alphaproteobacteria;o__Rhizobiales;f__Xanthobacteraceae;g__Xanthobacter;s__Xanthobacter_autotrophicus
Unigene1181	1.102	1.0761	1.2894	0	0	0	0.0369	0.0509	yes	d__unclassified;p__unclassified;c__unclassified;o__unclassified;f__unclassified;g__unclassified;s__unclassified
Unigene1182	7.4333	5.9893	4.6566	0.0619	0	0	0.0369	0.0509	yes	d__Bacteria;p__Proteobacteria;c__Betaproteobacteria;o__Hydrogenophilales;f__Hydrogenophilaceae;g__Thiobacillus;s__Thiobacillus_denitrificans
Unigene1183	1.9964	2.6011	2.5461	0	0	0	0.0369	0.0509	yes	d__Bacteria;p__Proteobacteria;c__Betaproteobacteria;o__Burkholderiales;f__Alcaligenaceae;g__Castellaniella;s__Castellaniella_defragrans
Unigene1184	0.5075	0.811	0.9292	0	0	0	0.0369	0.0509	yes	d__unclassified;p__unclassified;c__unclassified;o__unclassified;f__unclassified;g__unclassified;s__unclassified
Unigene1185	1.4303	1.0813	1.3009	0	0	0	0.0369	0.0509	yes	d__unclassified;p__unclassified;c__unclassified;o__unclassified;f__unclassified;g__unclassified;s__unclassified
Unigene1186	0.8549	0.5924	0.64	0.0274	0	0	0.0369	0.0509	yes	d__Bacteria;p__Proteobacteria;c__Deltaproteobacteria;o__Desulfobacterales;f__Desulfobacteraceae;g__Desulfococcus;s__Desulfococcus_multivorans
Unigene1187	2.3464	2.6313	1.6108	0.2707	0.0994	0.0405	0.0369	0.0509	yes	d__Bacteria;p__Bacteroidetes;c__Flavobacteriia;o__Flavobacteriales;f__Flavobacteriaceae;g__Psychroflexus;s__Psychroflexus_tropicus
Unigene1188	2.4449	2.0349	1.0112	0	0	0	0.0369	0.0509	yes	d__Bacteria;p__Proteobacteria;c__Alphaproteobacteria;o__Rhodospirillales;f__Rhodospirillaceae;g__Rhodospirillum;s__Rhodospirillum_centenum
Unigene1189	1.1132	0.6242	0.472	0	0	0	0.0369	0.0509	yes	d__Bacteria;p__Synergistetes;c__Synergistia;o__Synergistales;f__Synergistaceae;g__Aminobacterium;s__Aminobacterium_colombiense
Unigene1190	16.7741	14.4496	15.2597	0.0802	0.0491	0.02	0.0369	0.0509	yes	d__Bacteria;p__Proteobacteria;c__Gammaproteobacteria;o__Gammaproteobacteria_noname;f__Gammaproteobacteria_noname;g__Gammaproteobacteria_noname;s__endosymbiont_of_unidentified_scaly_snail_isolate_Monju
Unigene1191	0.9831	0.798	1.0776	0	0	0	0.0369	0.0509	yes	d__Bacteria;p__Proteobacteria;c__Alphaproteobacteria;o__Caulobacterales;f__Caulobacteraceae;g__Brevundimonas;s__Brevundimonas_sp._EAKA
Unigene1192	2.3089	1.3417	1.2683	0.138	0	0	0.0369	0.0509	yes	d__unclassified;p__unclassified;c__unclassified;o__unclassified;f__unclassified;g__unclassified;s__unclassified
Unigene1193	1.6151	1.197	1.9397	0	0	0	0.0369	0.0509	yes	d__unclassified;p__unclassified;c__unclassified;o__unclassified;f__unclassified;g__unclassified;s__unclassified
Unigene1194	1.2332	1.4666	0.5941	0	0	0	0.0369	0.0509	yes	d__Bacteria;p__Planctomycetes;c__Planctomycetia;o__Planctomycetales;f__Planctomycetaceae;g__Rubinisphaera;s__Rubinisphaera_brasiliensis
Unigene1195	0.739	0.3634	0.1963	0	0	0	0.0369	0.0509	yes	d__Bacteria;p__Planctomycetes;c__Planctomycetia;o__Planctomycetales;f__Planctomycetaceae;g__Rubinisphaera;s__Rubinisphaera_brasiliensis
Unigene1196	7.8768	6.3957	4.9834	0.1212	0	0	0.0369	0.0509	yes	d__Bacteria;p__Proteobacteria;c__Gammaproteobacteria;o__Chromatiales;f__Ectothiorhodospiraceae;g__Thioalkalivibrio;s__Thioalkalivibrio_sulfidiphilus
Unigene1197	2.0418	1.5437	1.1371	0	0	0	0.0369	0.0509	yes	d__unclassified;p__unclassified;c__unclassified;o__unclassified;f__unclassified;g__unclassified;s__unclassified
Unigene1198	1.779	0.9975	0.5388	0	0	0	0.0369	0.0509	yes	d__unclassified;p__unclassified;c__unclassified;o__unclassified;f__unclassified;g__unclassified;s__unclassified
Unigene1199	1.8966	1.9133	1.8062	0.0221	0	0	0.0369	0.0509	yes	d__Bacteria;p__Cyanobacteria;c__Cyanobacteria_noname;o__Chroococcales;f__Chroococcales_noname;g__Neosynechococcus;s__Neosynechococcus_sphagnicola
Unigene1200	2.1979	1.735	2.1656	0	0.0382	0	0.0369	0.0509	yes	d__Bacteria;p__Proteobacteria;c__Alphaproteobacteria;o__Rhizobiales;f__Phyllobacteriaceae;g__Mesorhizobium;s__Mesorhizobium_loti
Unigene1201	2.1427	1.5327	1.6206	0	0	0	0.0369	0.0509	yes	d__Bacteria;p__Proteobacteria;c__Alphaproteobacteria;o__Rhizobiales;f__Phyllobacteriaceae;g__Mesorhizobium;s__Mesorhizobium_sp._LSJC264A00
Unigene1202	1.4551	1.4847	1.2737	0	0	0	0.0369	0.0509	yes	d__Bacteria;p__Actinobacteria;c__Actinobacteria;o__Micrococcales;f__Brevibacteriaceae;g__Brevibacterium;s__Brevibacterium_senegalense
Unigene1203	1.9101	1.4308	1.7861	0	0	0	0.0369	0.0509	yes	d__Bacteria;p__Proteobacteria;c__Deltaproteobacteria;o__Desulfuromonadales;f__Geobacteraceae;g__Geoalkalibacter;s__Geoalkalibacter_ferrihydriticus
Unigene1204	1.4311	0.7623	1.1429	0	0	0	0.0369	0.0509	yes	d__Bacteria;p__Proteobacteria;c__Deltaproteobacteria;o__Desulfuromonadales;f__Geobacteraceae;g__Geoalkalibacter;s__Geoalkalibacter_ferrihydriticus
Unigene1205	1.0269	1.1305	1.3789	0	0	0.0337	0.0369	0.0509	yes	d__Bacteria;p__Verrucomicrobia;c__Spartobacteria;o__Spartobacteria_noname;f__Spartobacteria_noname;g__Chthoniobacter;s__Chthoniobacter_flavus
Unigene1206	1.2044	1.3192	1.5326	0.0223	0	0	0.0369	0.0509	yes	d__Bacteria;p__Bacteroidetes;c__Flavobacteriia;o__Flavobacteriales;f__Flavobacteriaceae;g__Riemerella;s__Riemerella_anatipestifer
Unigene1207	1.6306	1.8611	0.5362	0	0	0	0.0369	0.0509	yes	d__unclassified;p__unclassified;c__unclassified;o__unclassified;f__unclassified;g__unclassified;s__unclassified
Unigene1208	1.2181	0.7899	1.219	0.0232	0	0	0.0369	0.0509	yes	d__Bacteria;p__Firmicutes;c__Clostridia;o__Clostridiales;f__Clostridiaceae;g__Clostridiaceae_noname;s__Clostridiaceae_bacterium_BRH_c20a
Unigene1209	0.519	1.5483	1.5532	0	0	0	0.0369	0.0509	yes	d__Bacteria;p__Synergistetes;c__Synergistia;o__Synergistales;f__Synergistaceae;g__Synergistes;s__Synergistes_jonesii
Unigene1210	3.3576	3.0205	7.385	0	0	0	0.0369	0.0509	yes	d__unclassified;p__unclassified;c__unclassified;o__unclassified;f__unclassified;g__unclassified;s__unclassified
Unigene1211	1.5155	1.2185	1.1189	0	0	0	0.0369	0.0509	yes	d__Bacteria;p__Proteobacteria;c__Gammaproteobacteria;o__Chromatiales;f__Chromatiaceae;g__Nitrosococcus;s__Nitrosococcus_watsonii
Unigene1212	1.7115	1.6501	1.6842	0	0	0	0.0369	0.0509	yes	d__unclassified;p__unclassified;c__unclassified;o__unclassified;f__unclassified;g__unclassified;s__unclassified
Unigene1213	1.2784	1.0014	0.5193	0	0	0	0.0369	0.0509	yes	d__Bacteria;p__Proteobacteria;c__Deltaproteobacteria;o__Desulfuromonadales;f__Geobacteraceae;g__Geoalkalibacter;s__Geoalkalibacter_ferrihydriticus
Unigene1214	1.2799	1.1538	0.3399	0	0	0	0.0369	0.0509	yes	d__Bacteria;p__Proteobacteria;c__Deltaproteobacteria;o__Desulfuromonadales;f__Geobacteraceae;g__Geoalkalibacter;s__Geoalkalibacter_ferrihydriticus
Unigene1215	1.5669	0.6359	1.5743	0	0	0	0.0369	0.0509	yes	d__Bacteria;p__Proteobacteria;c__Deltaproteobacteria;o__Desulfuromonadales;f__Geobacteraceae;g__Geoalkalibacter;s__Geoalkalibacter_ferrihydriticus
Unigene1216	1.2059	1.1048	1.1103	0	0	0	0.0369	0.0509	yes	d__Bacteria;p__Proteobacteria;c__Deltaproteobacteria;o__Desulfuromonadales;f__Geobacteraceae;g__Geoalkalibacter;s__Geoalkalibacter_subterraneus
Unigene1217	0.6741	0.9875	1.0668	0	0	0	0.0369	0.0509	yes	d__Bacteria;p__Proteobacteria;c__Betaproteobacteria;o__Hydrogenophilales;f__Hydrogenophilaceae;g__Thiobacillus;s__Thiobacillus_thioparus
Unigene1218	0.8124	0.6359	0.9541	0	0	0	0.0369	0.0509	yes	d__Bacteria;p__Proteobacteria;c__Betaproteobacteria;o__Rhodocyclales;f__Rhodocyclaceae;g__Thauera;s__Thauera_linaloolentis
Unigene1219	2.9294	2.2371	2.2276	0.0393	0.0541	0	0.0369	0.0509	yes	d__Bacteria;p__Proteobacteria;c__Betaproteobacteria;o__Rhodocyclales;f__Rhodocyclaceae;g__Aromatoleum;s__Aromatoleum_aromaticum
Unigene1220	1.6671	1.3345	1.0081	0.0248	0	0	0.0369	0.0509	yes	d__Bacteria;p__Proteobacteria;c__Deltaproteobacteria;o__Desulfuromonadales;f__Geobacteraceae;g__Geoalkalibacter;s__Geoalkalibacter_ferrihydriticus
Unigene1221	0.9183	0.8479	2.2195	0	0	0	0.0369	0.0509	yes	d__Bacteria;p__Proteobacteria;c__Gammaproteobacteria;o__Alteromonadales;f__Ferrimonadaceae;g__Ferrimonas;s__Ferrimonas_futtsuensis
Unigene1222	1.3175	0.8615	1.0189	0.0092	0	0.0206	0.0369	0.0509	yes	d__Bacteria;p__Proteobacteria;c__Deltaproteobacteria;o__Desulfobacterales;f__Desulfobacteraceae;g__Desulfococcus;s__Desulfococcus_multivorans
Unigene1223	1.2479	1.0812	0.8809	0	0	0	0.0369	0.0509	yes	d__Bacteria;p__Planctomycetes;c__Planctomycetia;o__Planctomycetales;f__Planctomycetaceae;g__Rubinisphaera;s__Rubinisphaera_brasiliensis
Unigene1224	1.1969	1.0335	1.0441	0	0	0	0.0369	0.0509	yes	d__Bacteria;p__Planctomycetes;c__Planctomycetia;o__Planctomycetales;f__Planctomycetaceae;g__Rubinisphaera;s__Rubinisphaera_brasiliensis
Unigene1225	0.9522	0.6116	0.7897	0	0	0	0.0369	0.0509	yes	d__unclassified;p__unclassified;c__unclassified;o__unclassified;f__unclassified;g__unclassified;s__unclassified
Unigene1226	14.3256	20.833	24.7749	0.1994	0.0915	0	0.0369	0.0509	yes	d__Bacteria;p__Proteobacteria;c__Gammaproteobacteria;o__Aeromonadales;f__Aeromonadaceae;g__Aeromonas;s__Aeromonas_salmonicida
Unigene1227	10.2639	10.4666	10.6758	0	0.0663	0	0.0369	0.0509	yes	d__unclassified;p__unclassified;c__unclassified;o__unclassified;f__unclassified;g__unclassified;s__unclassified
Unigene1228	2.7646	2.4989	3.6639	0.1102	0.1012	0.1649	0.0369	0.0509	yes	d__unclassified;p__unclassified;c__unclassified;o__unclassified;f__unclassified;g__unclassified;s__unclassified
Unigene1229	2.3591	1.9659	1.8173	0	0	0.0375	0.0369	0.0509	yes	d__unclassified;p__unclassified;c__unclassified;o__unclassified;f__unclassified;g__unclassified;s__unclassified
Unigene1230	1.6888	1.4889	0.9383	0	0	0	0.0369	0.0509	yes	d__Bacteria;p__Proteobacteria;c__Gammaproteobacteria;o__Chromatiales;f__Ectothiorhodospiraceae;g__Ectothiorhodospira;s__Ectothiorhodospira_haloalkaliphila
Unigene1231	1.7065	1.2917	1.2404	0	0	0	0.0369	0.0509	yes	d__Bacteria;p__Proteobacteria;c__Deltaproteobacteria;o__Desulfuromonadales;f__Geobacteraceae;g__Geoalkalibacter;s__Geoalkalibacter_ferrihydriticus
Unigene1232	1.4651	1.0695	0.9992	0	0	0	0.0369	0.0509	yes	d__Bacteria;p__Proteobacteria;c__Deltaproteobacteria;o__Desulfuromonadales;f__Geobacteraceae;g__Geoalkalibacter;s__Geoalkalibacter_ferrihydriticus
Unigene1233	3.7855	3.6902	3.1323	0	0.0299	0	0.0369	0.0509	yes	d__Bacteria;p__Proteobacteria;c__Betaproteobacteria;o__Burkholderiales;f__Comamonadaceae;g__Variovorax;s__Variovorax_paradoxus
Unigene1234	0.7295	1.4837	0.916	0	0	0	0.0369	0.0509	yes	d__Bacteria;p__Proteobacteria;c__Betaproteobacteria;o__Burkholderiales;f__Comamonadaceae;g__Comamonas;s__Comamonas_sp._B-9
Unigene1235	3.2609	2.8338	3.5041	0.0422	0	0	0.0369	0.0509	yes	d__Bacteria;p__Proteobacteria;c__Gammaproteobacteria;o__Alteromonadales;f__Alteromonadaceae;g__Alteromonas;s__Alteromonas_macleodii
Unigene1236	3.5323	3.6237	3.5384	0	0	0	0.0369	0.0509	yes	d__unclassified;p__unclassified;c__unclassified;o__unclassified;f__unclassified;g__unclassified;s__unclassified
Unigene1237	0.6009	0.2695	0.3276	0	0	0	0.0369	0.0509	yes	d__Bacteria;p__Proteobacteria;c__Deltaproteobacteria;o__Desulfuromonadales;f__Geobacteraceae;g__Geoalkalibacter;s__Geoalkalibacter_ferrihydriticus
Unigene1238	1.4978	0.9683	1.5618	0	0.0155	0	0.0369	0.0509	yes	d__Bacteria;p__Planctomycetes;c__Planctomycetia;o__Planctomycetales;f__Planctomycetaceae;g__Rubinisphaera;s__Rubinisphaera_brasiliensis
Unigene1239	1.2953	1.0092	0.9123	0	0	0	0.0369	0.0509	yes	d__Bacteria;p__Planctomycetes;c__Planctomycetia;o__Planctomycetales;f__Planctomycetaceae;g__Rubinisphaera;s__Rubinisphaera_brasiliensis
Unigene1240	0.9938	0.5165	0.9206	0	0	0	0.0369	0.0509	yes	d__Bacteria;p__Proteobacteria;c__Gammaproteobacteria;o__Chromatiales;f__Ectothiorhodospiraceae;g__Ectothiorhodospira;s__Ectothiorhodospira_sp._PHS-1
Unigene1241	4.4079	6.0002	2.9593	0	0	0	0.0369	0.0509	yes	d__unclassified;p__unclassified;c__unclassified;o__unclassified;f__unclassified;g__unclassified;s__unclassified
Unigene1242	0.8658	0.7826	0.9814	0	0	0	0.0369	0.0509	yes	d__Bacteria;p__Verrucomicrobia;c__Spartobacteria;o__Spartobacteria_noname;f__Spartobacteria_noname;g__Chthoniobacter;s__Chthoniobacter_flavus
Unigene1243	1.199	1.0571	0.5829	0	0	0	0.0369	0.0509	yes	d__Viruses;p__Viruses_noname;c__Viruses_noname;o__Viruses_noname;f__Mimiviridae;g__Mimivirus;s__Acanthamoeba_polyphaga_mimivirus
Unigene1244	0.9736	1.215	1.6327	0	0.0224	0	0.0369	0.0509	yes	d__Bacteria;p__Proteobacteria;c__Gammaproteobacteria;o__Thiotrichales;f__Thiotrichaceae;g__Thiomargarita;s__Candidatus_Thiomargarita_nelsonii
Unigene1245	0.8109	0.5073	0.6222	0	0	0	0.0369	0.0509	yes	d__Bacteria;p__Proteobacteria;c__Deltaproteobacteria;o__Desulfobacterales;f__Desulfobacteraceae;g__Desulfatitalea;s__Desulfatitalea_sp._BRH_c12
Unigene1246	9.1759	8.5894	7.7109	0.0821	0.0126	0.041	0.0369	0.0509	yes	d__Bacteria;p__Proteobacteria;c__Betaproteobacteria;o__Sulfuricellales;f__Sulfuricellaceae;g__Sulfuricella;s__Sulfuricella_sp._T08
Unigene1247	2.1586	2.0209	1.581	0	0	0	0.0369	0.0509	yes	d__unclassified;p__unclassified;c__unclassified;o__unclassified;f__unclassified;g__unclassified;s__unclassified
Unigene1248	2.622	1.3504	2.1983	0	0	0	0.0369	0.0509	yes	d__unclassified;p__unclassified;c__unclassified;o__unclassified;f__unclassified;g__unclassified;s__unclassified
Unigene1249	2.0162	2.9392	1.3434	0	0	0	0.0369	0.0509	yes	d__Bacteria;p__Acidobacteria;c__Acidobacteriia;o__Acidobacteriales;f__Acidobacteriaceae;g__Granulicella;s__Granulicella_mallensis
Unigene1250	1.6153	0.7662	0.8549	0.031	0.0285	0	0.0369	0.0509	yes	d__Bacteria;p__Proteobacteria;c__Deltaproteobacteria;o__Desulfuromonadales;f__Geobacteraceae;g__Geoalkalibacter;s__Geoalkalibacter_ferrihydriticus
Unigene1251	1.3863	1.5316	0.4137	0	0	0	0.0369	0.0509	yes	d__Bacteria;p__Bacteroidetes;c__Cytophagia;o__Cytophagales;f__Flammeovirgaceae;g__Fulvivirga;s__Fulvivirga_imtechensis
Unigene1252	1.3613	1.7335	2.1787	0	0.0257	0	0.0369	0.0509	yes	d__Bacteria;p__Bacteroidetes;c__Bacteroidia;o__Bacteroidales;f__Bacteroidaceae;g__Bacteroides;s__Bacteroides_sp._D20
Unigene1253	1.7296	1.6824	0.6924	0	0	0	0.0369	0.0509	yes	d__Bacteria;p__Proteobacteria;c__Betaproteobacteria;o__Rhodocyclales;f__Rhodocyclaceae;g__Thauera;s__Thauera_terpenica
Unigene1254	1.7593	1.5261	0.9835	0	0	0	0.0369	0.0509	yes	d__Bacteria;p__Proteobacteria;c__Deltaproteobacteria;o__Desulfobacterales;f__Desulfobacteraceae;g__Desulfococcus;s__Desulfococcus_multivorans
Unigene1255	1.8615	1.552	1.3041	0	0	0	0.0369	0.0509	yes	d__Bacteria;p__Proteobacteria;c__Deltaproteobacteria;o__Desulfobacterales;f__Desulfobacteraceae;g__Desulfococcus;s__Desulfococcus_multivorans
Unigene1256	1.102	0.8642	1.004	0	0	0	0.0369	0.0509	yes	d__Bacteria;p__Firmicutes;c__Bacilli;o__Bacillales;f__Sporolactobacillaceae;g__Sporolactobacillus;s__Sporolactobacillus_laevolacticus
Unigene1257	5.0405	3.5529	3.4894	0	0	0.0746	0.0369	0.0509	yes	d__Bacteria;p__Proteobacteria;c__Betaproteobacteria;o__Hydrogenophilales;f__Hydrogenophilaceae;g__Thiobacillus;s__Thiobacillus_thioparus
Unigene1258	9.9421	8.9673	7.9939	0.0557	0	0	0.0369	0.0509	yes	d__Bacteria;p__Proteobacteria;c__Betaproteobacteria;o__Hydrogenophilales;f__Hydrogenophilaceae;g__Thiobacillus;s__Thiobacillus_thioparus
Unigene1259	8.277	6.8394	5.5569	0	0	0	0.0369	0.0509	yes	d__Bacteria;p__Proteobacteria;c__Betaproteobacteria;o__Hydrogenophilales;f__Hydrogenophilaceae;g__Thiobacillus;s__Thiobacillus_thioparus
Unigene1260	2.6159	1.7227	1.1167	0	0	0	0.0369	0.0509	yes	d__unclassified;p__unclassified;c__unclassified;o__unclassified;f__unclassified;g__unclassified;s__unclassified
Unigene1261	2.1734	2.1707	1.5153	0	0	0	0.0369	0.0509	yes	d__Bacteria;p__Proteobacteria;c__Betaproteobacteria;o__Hydrogenophilales;f__Hydrogenophilaceae;g__Thiobacillus;s__Thiobacillus_thioparus
Unigene1262	0.9932	0.7618	1.0242	0	0	0	0.0369	0.0509	yes	d__Bacteria;p__Proteobacteria;c__Alphaproteobacteria;o__Rhodospirillales;f__Rhodospirillaceae;g__Nitrospirillum;s__Nitrospirillum_amazonense
Unigene1263	1.6761	0.6401	1.2375	0	0	0.0311	0.0369	0.0509	yes	d__Bacteria;p__Proteobacteria;c__Deltaproteobacteria;o__Desulfobacterales;f__Desulfobacteraceae;g__Desulfococcus;s__Desulfococcus_multivorans
Unigene1264	0.7306	0.278	0.3304	0	0	0	0.0369	0.0509	yes	d__Bacteria;p__Proteobacteria;c__Deltaproteobacteria;o__Desulfobacterales;f__Desulfobacteraceae;g__Desulfococcus;s__Desulfococcus_multivorans
Unigene1265	1.4833	1.0399	1.6631	0	0	0	0.0369	0.0509	yes	d__Bacteria;p__Bacteroidetes;c__Sphingobacteriia;o__Sphingobacteriales;f__Sphingobacteriaceae;g__Arcticibacter;s__Arcticibacter_svalbardensis
Unigene1266	1.5608	2.0982	2.3737	0.0489	0	0	0.0369	0.0509	yes	d__Bacteria;p__Firmicutes;c__Bacilli;o__Bacillales;f__Paenibacillaceae;g__Paenibacillus;s__Paenibacillus_sp._FSL_R7-269
Unigene1267	1.0495	1.2671	0.8254	0	0	0	0.0369	0.0509	yes	d__Bacteria;p__Proteobacteria;c__Alphaproteobacteria;o__Rhizobiales;f__Phyllobacteriaceae;g__Hoeflea;s__Hoeflea_phototrophica
Unigene1268	1.1236	0.9642	0.898	0	0	0	0.0369	0.0509	yes	d__Bacteria;p__Proteobacteria;c__Alphaproteobacteria;o__Rhizobiales;f__Phyllobacteriaceae;g__Hoeflea;s__Hoeflea_sp._BRH_c9
Unigene1269	1.1611	1.6376	1.1669	0.043	0	0	0.0369	0.0509	yes	d__Bacteria;p__Bacteria_noname;c__Bacteria_noname;o__Bacteria_noname;f__Bacteria_noname;g__Bacteria_noname;s__uncultured_bacterium
Unigene1270	0.7253	0.7341	0.807	0	0	0	0.0369	0.0509	yes	d__Bacteria;p__Bacteria_noname;c__Bacteria_noname;o__Bacteria_noname;f__Bacteria_noname;g__Bacteria_noname;s__uncultured_bacterium
Unigene1271	1.4333	1.4226	1.1104	0.0092	0	0	0.0369	0.0509	yes	d__Bacteria;p__Proteobacteria;c__Alphaproteobacteria;o__Caulobacterales;f__Caulobacteraceae;g__Brevundimonas;s__Brevundimonas_nasdae
Unigene1272	2.463	1.9278	1.6391	0	0.0202	0	0.0369	0.0509	yes	d__Bacteria;p__Planctomycetes;c__Phycisphaerae;o__Phycisphaerales;f__Phycisphaeraceae;g__Phycisphaera;s__Phycisphaera_mikurensis
Unigene1273	2.1095	2.0124	1.7216	0	0	0.0094	0.0369	0.0509	yes	d__Bacteria;p__Proteobacteria;c__Gammaproteobacteria;o__Chromatiales;f__Ectothiorhodospiraceae;g__Thioalkalivibrio;s__Thioalkalivibrio_nitratireducens
Unigene1274	0.9447	0.8784	0.9292	0	0	0	0.0369	0.0509	yes	d__Bacteria;p__Proteobacteria;c__Gammaproteobacteria;o__Pseudomonadales;f__Pseudomonadaceae;g__Pseudomonas;s__Pseudomonas_fluorescens
Unigene1275	0.9911	0.8639	0.674	0	0	0	0.0369	0.0509	yes	d__Bacteria;p__Proteobacteria;c__Deltaproteobacteria;o__Desulfobacterales;f__Desulfobacteraceae;g__Desulfococcus;s__Desulfococcus_multivorans
Unigene1276	1.008	0.8352	0.5508	0	0	0	0.0369	0.0509	yes	d__Bacteria;p__Proteobacteria;c__Deltaproteobacteria;o__Desulfobacterales;f__Desulfobacteraceae;g__Desulfococcus;s__Desulfococcus_multivorans
Unigene1277	1.6439	1.9181	1.2613	0	0	0	0.0369	0.0509	yes	d__unclassified;p__unclassified;c__unclassified;o__unclassified;f__unclassified;g__unclassified;s__unclassified
Unigene1278	2.3946	1.7454	1.5956	0	0.0169	0.0138	0.0369	0.0509	yes	d__Bacteria;p__Proteobacteria;c__Gammaproteobacteria;o__Pseudomonadales;f__Pseudomonadaceae;g__Pseudomonas;s__Pseudomonas_alcaligenes
Unigene1279	3.3398	3.0508	3.2475	0.1013	0.0169	0.0827	0.0369	0.0509	yes	d__Bacteria;p__Proteobacteria;c__Gammaproteobacteria;o__Pseudomonadales;f__Pseudomonadaceae;g__Pseudomonas;s__Pseudomonas_aeruginosa
Unigene1280	3.6502	3.1364	3.2093	0.0315	0.0289	0	0.0369	0.0509	yes	d__Bacteria;p__Proteobacteria;c__Alphaproteobacteria;o__Sphingomonadales;f__Sphingomonadaceae;g__Sphingomonadaceae_noname;s__Sphingomonas-like_bacterium_B12
Unigene1281	0.7587	1.2837	0.7704	0	0	0	0.0369	0.0509	yes	d__Bacteria;p__Proteobacteria;c__Deltaproteobacteria;o__Desulfuromonadales;f__Geobacteraceae;g__Geoalkalibacter;s__Geoalkalibacter_ferrihydriticus
Unigene1282	0.5571	0.3391	1.0076	0	0	0	0.0369	0.0509	yes	d__unclassified;p__unclassified;c__unclassified;o__unclassified;f__unclassified;g__unclassified;s__unclassified
Unigene1283	1.1938	0.3469	1.1866	0	0	0	0.0369	0.0509	yes	d__Bacteria;p__Proteobacteria;c__Deltaproteobacteria;o__Desulfovibrionales;f__Desulfomicrobiaceae;g__Desulfomicrobium;s__Desulfomicrobium_escambiense
Unigene1284	1.3823	0.9371	0.7713	0.1102	0	0	0.0369	0.0509	yes	d__Bacteria;p__Proteobacteria;c__Deltaproteobacteria;o__Desulfovibrionales;f__Desulfomicrobiaceae;g__Desulfomicrobium;s__Desulfomicrobium_escambiense
Unigene1285	6.9702	5.2512	3.1911	0	0	0	0.0369	0.0509	yes	d__Bacteria;p__Proteobacteria;c__Gammaproteobacteria;o__Gammaproteobacteria_noname;f__Competibacteraceae;g__Candidatus_Contendobacter;s__Candidatus_Contendobacter_odensis
Unigene1286	1.6882	0.6166	0.3886	0	0	0	0.0369	0.0509	yes	d__Bacteria;p__Proteobacteria;c__Betaproteobacteria;o__Rhodocyclales;f__Rhodocyclaceae;g__Thauera;s__Thauera_phenylacetica
Unigene1287	3.0135	2.1731	2.4278	0	0	0	0.0369	0.0509	yes	d__Bacteria;p__Proteobacteria;c__Betaproteobacteria;o__Burkholderiales;f__Burkholderiaceae;g__Burkholderia;s__Burkholderia_vietnamiensis
Unigene1288	3.6362	3.6403	5.2942	0.0576	0	0	0.0369	0.0509	yes	d__Bacteria;p__Proteobacteria;c__Betaproteobacteria;o__Burkholderiales;f__Burkholderiaceae;g__Burkholderia;s__Burkholderia_vietnamiensis
Unigene1289	1.5463	1.4535	1.4394	0	0	0	0.0369	0.0509	yes	d__Bacteria;p__Planctomycetes;c__Phycisphaerae;o__Phycisphaerales;f__Phycisphaeraceae;g__Phycisphaera;s__Phycisphaera_mikurensis
Unigene1290	10.7502	8.315	9.8339	0.0956	0	0.0239	0.0369	0.0509	yes	d__Bacteria;p__Proteobacteria;c__Gammaproteobacteria;o__Pseudomonadales;f__Pseudomonadaceae;g__Pseudomonas;s__Pseudomonas_sp._FeS53a
Unigene1291	3.2507	2.651	2.6834	0	0	0	0.0369	0.0509	yes	d__Bacteria;p__Proteobacteria;c__Gammaproteobacteria;o__Thiotrichales;f__Piscirickettsiaceae;g__Cycloclasticus;s__Cycloclasticus_pugetii
Unigene1292	2.2845	1.8802	1.7763	0	0	0	0.0369	0.0509	yes	d__Bacteria;p__Proteobacteria;c__Gammaproteobacteria;o__Chromatiales;f__Ectothiorhodospiraceae;g__Thioalkalivibrio;s__Thioalkalivibrio_thiocyanodenitrificans
Unigene1293	1.332	1.4994	0.5207	0.0661	0	0	0.0369	0.0509	yes	d__Bacteria;p__Proteobacteria;c__Deltaproteobacteria;o__Desulfuromonadales;f__Desulfuromonadaceae;g__Desulfuromonas;s__Desulfuromonas_acetoxidans
Unigene1294	2.3633	1.1037	1.4345	0	0	0	0.0369	0.0509	yes	d__Bacteria;p__Proteobacteria;c__Betaproteobacteria;o__Rhodocyclales;f__Rhodocyclaceae;g__Thauera;s__Thauera_sp._28
Unigene1295	0.8314	0.3179	0.4907	0	0	0	0.0369	0.0509	yes	d__Bacteria;p__Proteobacteria;c__Betaproteobacteria;o__Rhodocyclales;f__Rhodocyclaceae;g__Thauera;s__Thauera_phenylacetica
Unigene1296	1.9323	1.9757	2.275	0.0292	0	0	0.0369	0.0509	yes	d__Bacteria;p__Proteobacteria;c__Gammaproteobacteria;o__Pseudomonadales;f__Pseudomonadaceae;g__Pseudomonas;s__Pseudomonas_unclassified
Unigene1297	0.7772	0.7385	0.7494	0	0.0338	0	0.0369	0.0509	yes	d__Bacteria;p__Planctomycetes;c__Planctomycetia;o__Planctomycetales;f__Planctomycetaceae;g__Rhodopirellula;s__Rhodopirellula_maiorica
Unigene1298	4.0368	3.304	2.6063	0	0	0	0.0369	0.0509	yes	d__Bacteria;p__Proteobacteria;c__Gammaproteobacteria;o__Chromatiales;f__Chromatiaceae;g__Nitrosococcus;s__Nitrosococcus_watsonii
Unigene1299	2.1223	1.4696	0.977	0	0	0	0.0369	0.0509	yes	d__Bacteria;p__Proteobacteria;c__Gammaproteobacteria;o__Pseudomonadales;f__Pseudomonadaceae;g__Pseudomonas;s__Pseudomonas_monteilii
Unigene1300	1.15	1.3317	1.2948	0	0	0	0.0369	0.0509	yes	d__Bacteria;p__Proteobacteria;c__Gammaproteobacteria;o__Pseudomonadales;f__Pseudomonadaceae;g__Pseudomonas;s__Pseudomonas_monteilii
Unigene1301	1.3863	0.8205	0.5614	0	0	0	0.0369	0.0509	yes	d__Bacteria;p__Proteobacteria;c__Gammaproteobacteria;o__Pseudomonadales;f__Pseudomonadaceae;g__Pseudomonas;s__Pseudomonas_monteilii
Unigene1302	0.8778	0.9912	1.1719	0	0	0.0173	0.0369	0.0509	yes	d__Bacteria;p__Planctomycetes;c__Planctomycetia;o__Planctomycetales;f__Planctomycetaceae;g__Rubinisphaera;s__Rubinisphaera_brasiliensis
Unigene1303	6.8704	6.6271	5.7575	0	0.1373	0	0.0369	0.0509	yes	d__Bacteria;p__Proteobacteria;c__Betaproteobacteria;o__Hydrogenophilales;f__Hydrogenophilaceae;g__Thiobacillus;s__Thiobacillus_denitrificans
Unigene1304	3.1662	3.0412	2.6284	0	0	0	0.0369	0.0509	yes	d__Bacteria;p__Proteobacteria;c__Gammaproteobacteria;o__Oceanospirillales;f__Alcanivoracaceae;g__Kangiella;s__Kangiella_koreensis
Unigene1305	2.1705	1.002	1.0409	0	0	0	0.0369	0.0509	yes	d__unclassified;p__unclassified;c__unclassified;o__unclassified;f__unclassified;g__unclassified;s__unclassified
Unigene1306	2.3071	2.7436	3.2728	0	0	0	0.0369	0.0509	yes	d__Bacteria;p__Proteobacteria;c__Betaproteobacteria;o__Burkholderiales;f__Burkholderiaceae;g__Cupriavidus;s__Cupriavidus_sp._amp6
Unigene1307	3.5732	3.4294	3.2122	0.0433	0	0	0.0369	0.0509	yes	d__Bacteria;p__Proteobacteria;c__Betaproteobacteria;o__Burkholderiales;f__Comamonadaceae;g__Caldimonas;s__Caldimonas_manganoxidans
Unigene1308	1.8157	1.1219	1.003	0	0	0.0179	0.0369	0.0509	yes	d__Bacteria;p__Proteobacteria;c__Gammaproteobacteria;o__Pseudomonadales;f__Pseudomonadaceae;g__Pseudomonas;s__Pseudomonas_monteilii
Unigene1309	2.2512	1.8459	1.7273	0.0359	0	0	0.0369	0.0509	yes	d__Bacteria;p__Proteobacteria;c__Gammaproteobacteria;o__Gammaproteobacteria_noname;f__Gammaproteobacteria_noname;g__Sedimenticola;s__Sedimenticola_selenatireducens
Unigene1310	1.4726	1.9315	1.685	0	0	0	0.0369	0.0509	yes	d__Bacteria;p__Firmicutes;c__Clostridia;o__Clostridiales;f__Peptostreptococcaceae;g__Peptoclostridium;s__[Clostridium]_mangenotii
Unigene1311	1.6258	1.1283	1.5611	0.0244	0	0	0.0369	0.0509	yes	d__Bacteria;p__Proteobacteria;c__Alphaproteobacteria;o__Rhizobiales;f__Phyllobacteriaceae;g__Nitratireductor;s__Nitratireductor_pacificus
Unigene1312	0.6954	0.1482	0.2668	0	0	0	0.0369	0.0509	yes	d__unclassified;p__unclassified;c__unclassified;o__unclassified;f__unclassified;g__unclassified;s__unclassified
Unigene1313	1.1275	0.4593	0.6488	0.0872	0	0	0.0369	0.0509	yes	d__Bacteria;p__Planctomycetes;c__Planctomycetia;o__Planctomycetales;f__Planctomycetaceae;g__Rubinisphaera;s__Rubinisphaera_brasiliensis
Unigene1314	1.1773	1.071	0.6242	0	0	0	0.0369	0.0509	yes	d__Bacteria;p__Proteobacteria;c__Alphaproteobacteria;o__Rhizobiales;f__Beijerinckiaceae;g__Beijerinckia;s__Beijerinckia_mobilis
Unigene1315	1.3462	0.7577	1.4324	0	0	0	0.0369	0.0509	yes	d__Bacteria;p__Firmicutes;c__Bacilli;o__Bacillales;f__Bacillaceae;g__Oceanobacillus;s__Oceanobacillus_picturae
Unigene1316	1.1351	1.0112	0.9122	0	0.0118	0	0.0369	0.0509	yes	d__unclassified;p__unclassified;c__unclassified;o__unclassified;f__unclassified;g__unclassified;s__unclassified
Unigene1317	0.8584	0.8168	0.8344	0	0	0	0.0369	0.0509	yes	d__Bacteria;p__Proteobacteria;c__Betaproteobacteria;o__Burkholderiales;f__Burkholderiaceae;g__Burkholderia;s__Burkholderia_cenocepacia
Unigene1318	7.3364	7.7694	5.0961	0	0	0	0.0369	0.0509	yes	d__Bacteria;p__Proteobacteria;c__Alphaproteobacteria;o__Caulobacterales;f__Caulobacteraceae;g__Brevundimonas;s__Brevundimonas_aveniformis
Unigene1319	3.8442	4.7245	4.2515	0.0395	0	0.0099	0.0369	0.0509	yes	d__Bacteria;p__Proteobacteria;c__Alphaproteobacteria;o__Caulobacterales;f__Caulobacteraceae;g__Brevundimonas;s__Brevundimonas_aveniformis
Unigene1320	5.1059	4.3604	3.2594	0	0	0	0.0369	0.0509	yes	d__Bacteria;p__Planctomycetes;c__Phycisphaerae;o__Phycisphaerales;f__Phycisphaeraceae;g__Phycisphaera;s__Phycisphaera_mikurensis
Unigene1321	1.5917	1.0813	1.0885	0	0	0	0.0369	0.0509	yes	d__Bacteria;p__Proteobacteria;c__Deltaproteobacteria;o__Desulfuromonadales;f__Geobacteraceae;g__Geoalkalibacter;s__Geoalkalibacter_ferrihydriticus
Unigene1322	1.5765	0.9614	1.0781	0	0	0	0.0369	0.0509	yes	d__Bacteria;p__Proteobacteria;c__Deltaproteobacteria;o__Desulfuromonadales;f__Geobacteraceae;g__Geoalkalibacter;s__Geoalkalibacter_ferrihydriticus
Unigene1323	1.0482	1.0615	1.0873	0	0	0	0.0369	0.0509	yes	d__Bacteria;p__Synergistetes;c__Synergistetes_noname;o__Synergistetes_noname;f__Synergistetes_noname;g__Synergistetes_noname;s__Synergistetes_bacterium_JGI_0000079-D21
Unigene1324	0.9148	0.7991	0.4633	0	0	0	0.0369	0.0509	yes	d__unclassified;p__unclassified;c__unclassified;o__unclassified;f__unclassified;g__unclassified;s__unclassified
Unigene1325	0.4047	1.552	0.652	0	0	0	0.0369	0.0509	yes	d__Bacteria;p__Firmicutes;c__Bacilli;o__Bacillales;f__Bacillaceae;g__Bacillus;s__Bacillus_sp._NSP9.1
Unigene1326	1.0574	1.1628	0.6281	0	0	0.0336	0.0369	0.0509	yes	d__Bacteria;p__Chloroflexi;c__Chloroflexi_noname;o__Chloroflexi_noname;f__Chloroflexi_noname;g__Chloroflexi_noname;s__Chloroflexi_bacterium_oral_taxon_439
Unigene1327	0.7959	1.2279	0.8212	0	0	0	0.0369	0.0509	yes	d__Bacteria;p__Proteobacteria;c__Deltaproteobacteria;o__Syntrophobacterales;f__Syntrophaceae;g__Syntrophus;s__Syntrophus_aciditrophicus
Unigene1328	1.1622	0.9071	1.1124	0	0	0	0.0369	0.0509	yes	d__Bacteria;p__Proteobacteria;c__Deltaproteobacteria;o__Syntrophobacterales;f__Syntrophaceae;g__Syntrophus;s__Syntrophus_aciditrophicus
Unigene1329	1.4591	0.7065	0.7633	0	0	0	0.0369	0.0509	yes	d__Bacteria;p__Proteobacteria;c__Betaproteobacteria;o__Hydrogenophilales;f__Hydrogenophilaceae;g__Thiobacillus;s__Thiobacillus_thioparus
Unigene1330	5.4026	5.2542	4.8139	0.0458	0	0	0.0369	0.0509	yes	d__Bacteria;p__Proteobacteria;c__Betaproteobacteria;o__Hydrogenophilales;f__Hydrogenophilaceae;g__Thiobacillus;s__Thiobacillus_denitrificans
Unigene1331	0.7736	0.8391	0.7446	0.0278	0	0	0.0369	0.0509	yes	d__Bacteria;p__Bacteroidetes;c__Flavobacteriia;o__Flavobacteriales;f__Flavobacteriaceae;g__Flavobacterium;s__Flavobacterium_sp._316
Unigene1332	0.9306	0.9392	0.9582	0	0	0	0.0369	0.0509	yes	d__Bacteria;p__Firmicutes;c__Clostridia;o__Clostridiales;f__Clostridiaceae;g__Clostridium;s__Clostridium_tunisiense
Unigene1333	1.5135	1.2499	1.6879	0	0	0	0.0369	0.0509	yes	d__Bacteria;p__Bacteroidetes;c__Sphingobacteriia;o__Sphingobacteriales;f__Saprospiraceae;g__Phaeodactylibacter;s__Phaeodactylibacter_xiamenensis
Unigene1334	1.2401	0.5521	0.4473	0	0	0	0.0369	0.0509	yes	d__Bacteria;p__Chlamydiae;c__Chlamydiia;o__Chlamydiales;f__Parachlamydiaceae;g__Parachlamydia;s__Parachlamydia_acanthamoebae
Unigene1335	1.5778	1.2495	0.9803	0	0	0	0.0369	0.0509	yes	d__Bacteria;p__Chlamydiae;c__Chlamydiia;o__Chlamydiales;f__Chlamydiaceae;g__Chlamydia;s__Chlamydia_sp._'Diamant'
Unigene1336	1.2562	1.2525	1.2512	0	0.0389	0	0.0369	0.0509	yes	d__Bacteria;p__Proteobacteria;c__Deltaproteobacteria;o__Desulfobacterales;f__Desulfobacteraceae;g__Desulfococcus;s__Desulfococcus_multivorans
Unigene1337	0.9177	1.0319	0.6259	0	0	0	0.0369	0.0509	yes	d__Bacteria;p__Proteobacteria;c__Deltaproteobacteria;o__Desulfobacterales;f__Desulfobacteraceae;g__Desulfobacula;s__Desulfobacula_sp._TS
Unigene1338	2.7855	2.5577	1.8014	0.0174	0	0.0261	0.0369	0.0509	yes	d__Bacteria;p__Proteobacteria;c__Betaproteobacteria;o__Hydrogenophilales;f__Hydrogenophilaceae;g__Thiobacillus;s__Thiobacillus_denitrificans
Unigene1339	1.3898	0.6454	0.9023	0	0	0	0.0369	0.0509	yes	d__Bacteria;p__Proteobacteria;c__Deltaproteobacteria;o__Desulfuromonadales;f__Desulfuromonadaceae;g__Desulfuromonas;s__Desulfuromonas_acetoxidans
Unigene1340	0.9363	0.5985	0.8621	0	0	0	0.0369	0.0509	yes	d__Bacteria;p__Proteobacteria;c__Alphaproteobacteria;o__Rhizobiales;f__Phyllobacteriaceae;g__Aminobacter;s__Aminobacter_sp._J41
Unigene1341	1.7393	2.493	1.5286	0	0	0	0.0369	0.0509	yes	d__Bacteria;p__Proteobacteria;c__Betaproteobacteria;o__Rhodocyclales;f__Rhodocyclaceae;g__Thauera;s__Thauera_unclassified
Unigene1342	2.0649	1.2374	3.4163	0	0	0	0.0369	0.0509	yes	d__unclassified;p__unclassified;c__unclassified;o__unclassified;f__unclassified;g__unclassified;s__unclassified
Unigene1343	0.7011	0.6864	0.5016	0	0	0	0.0369	0.0509	yes	d__Bacteria;p__Bacteroidetes;c__Sphingobacteriia;o__Sphingobacteriales;f__Chitinophagaceae;g__Balneola;s__Balneola_vulgaris
Unigene1344	2.3053	2.531	1.4078	0.0619	0.1136	0	0.0369	0.0509	yes	d__Bacteria;p__Proteobacteria;c__Proteobacteria_noname;o__Proteobacteria_noname;f__Proteobacteria_noname;g__Proteobacteria_noname;s__Proteobacteria_bacterium_JGI_0000113-P07
Unigene1345	1.6336	0.4686	0.5785	0	0	0	0.0369	0.0509	yes	d__Bacteria;p__Proteobacteria;c__Betaproteobacteria;o__Hydrogenophilales;f__Hydrogenophilaceae;g__Thiobacillus;s__Thiobacillus_denitrificans
Unigene1346	0.9821	0.902	1.3252	0	0	0	0.0369	0.0509	yes	d__Viruses;p__Viruses_noname;c__Viruses_noname;o__Caudovirales;f__Myoviridae;g__T4likevirus;s__Sinorhizobium_phage_phiM12
Unigene1347	0.8553	1.4047	1.2304	0	0	0	0.0369	0.0509	yes	d__unclassified;p__unclassified;c__unclassified;o__unclassified;f__unclassified;g__unclassified;s__unclassified
Unigene1348	10.4581	9.0391	6.268	0	0	0	0.0369	0.0509	yes	d__Bacteria;p__Proteobacteria;c__Betaproteobacteria;o__Hydrogenophilales;f__Hydrogenophilaceae;g__Thiobacillus;s__Thiobacillus_denitrificans
Unigene1349	10.2083	12.2543	11.5453	0.0931	0.0171	0.0209	0.0369	0.0509	yes	d__Bacteria;p__Proteobacteria;c__Alphaproteobacteria;o__Sphingomonadales;f__Sphingomonadaceae;g__Sphingomonas;s__Sphingomonas_sp._ERG5
Unigene1350	2.8992	3.6337	3.5821	0.3365	0	0	0.0369	0.0509	yes	d__Bacteria;p__Proteobacteria;c__Betaproteobacteria;o__Hydrogenophilales;f__Hydrogenophilaceae;g__Thiobacillus;s__Thiobacillus_denitrificans
Unigene1351	4.7183	4.5269	3.8765	0	0	0	0.0369	0.0509	yes	d__Bacteria;p__Proteobacteria;c__Betaproteobacteria;o__Hydrogenophilales;f__Hydrogenophilaceae;g__Thiobacillus;s__Thiobacillus_thioparus
Unigene1352	9.4722	9.2678	7.964	0.0457	0	0.0171	0.0369	0.0509	yes	d__Bacteria;p__Proteobacteria;c__Gammaproteobacteria;o__Chromatiales;f__Ectothiorhodospiraceae;g__Thioalkalivibrio;s__Thioalkalivibrio_sp._ALJ17
Unigene1353	10.0444	11.9869	8.6544	0	0	0	0.0369	0.0509	yes	d__Bacteria;p__Proteobacteria;c__Gammaproteobacteria;o__Legionellales;f__Coxiellaceae;g__Coxiella;s__Coxiella_burnetii
Unigene1354	2.3235	2.1412	2.2147	0.0375	0.0344	0	0.0369	0.0509	yes	d__Bacteria;p__Proteobacteria;c__Alphaproteobacteria;o__Rhizobiales;f__Phyllobacteriaceae;g__Mesorhizobium;s__Mesorhizobium_sp._ORS3324
Unigene1355	1.9693	1.5143	1.4315	0.039	0	0	0.0369	0.0509	yes	d__Bacteria;p__Proteobacteria;c__Betaproteobacteria;o__Hydrogenophilales;f__Hydrogenophilaceae;g__Thiobacillus;s__Thiobacillus_denitrificans
Unigene1356	2.7785	2.1947	2.2494	0.0139	0	0	0.0369	0.0509	yes	d__Bacteria;p__Proteobacteria;c__Betaproteobacteria;o__Rhodocyclales;f__Rhodocyclaceae;g__Thauera;s__Thauera_phenylacetica
Unigene1357	0.9056	0.8771	0	0	0	0	0.0369	0.0509	yes	d__Bacteria;p__Proteobacteria;c__Betaproteobacteria;o__Rhodocyclales;f__Rhodocyclaceae;g__Thauera;s__Thauera_aminoaromatica
Unigene1358	1.9591	2.2827	2.0433	0	0.0739	0	0.0369	0.0509	yes	d__unclassified;p__unclassified;c__unclassified;o__unclassified;f__unclassified;g__unclassified;s__unclassified
Unigene1359	1.3037	1.3888	1.5004	0.0385	0	0	0.0369	0.0509	yes	d__Bacteria;p__Proteobacteria;c__Alphaproteobacteria;o__Sphingomonadales;f__Sphingomonadaceae;g__Sphingomonas;s__Sphingomonas_sp._SRS2
Unigene1360	1.5391	1.0511	0.863	0	0	0	0.0369	0.0509	yes	d__unclassified;p__unclassified;c__unclassified;o__unclassified;f__unclassified;g__unclassified;s__unclassified
Unigene1361	0.7084	0.559	0.5133	0	0	0	0.0369	0.0509	yes	d__Bacteria;p__Planctomycetes;c__Planctomycetia;o__Planctomycetales;f__Planctomycetaceae;g__Rubinisphaera;s__Rubinisphaera_brasiliensis
Unigene1362	1.42	1.142	1.0896	0.0366	0	0.0548	0.0369	0.0509	yes	d__Bacteria;p__Proteobacteria;c__Betaproteobacteria;o__Rhodocyclales;f__Rhodocyclaceae;g__Thauera;s__Thauera_sp._63
Unigene1363	0.6702	0.714	0.1928	0	0	0	0.0369	0.0509	yes	d__Bacteria;p__Proteobacteria;c__Deltaproteobacteria;o__Desulfobacterales;f__Desulfobacteraceae;g__Desulfococcus;s__Desulfococcus_multivorans
Unigene1364	0.9039	0.5862	0.882	0	0.0475	0	0.0369	0.0509	yes	d__Bacteria;p__Proteobacteria;c__Deltaproteobacteria;o__Desulfovibrionales;f__Desulfovibrionaceae;g__Desulfovibrio;s__Desulfovibrio_alkalitolerans
Unigene1365	1.5147	1.5863	1.0637	0	0	0	0.0369	0.0509	yes	d__Bacteria;p__Synergistetes;c__Synergistia;o__Synergistales;f__Synergistaceae;g__Anaerobaculum;s__Anaerobaculum_mobile
Unigene1366	1.654	0.896	1.4519	0	0	0	0.0369	0.0509	yes	d__Bacteria;p__Proteobacteria;c__Deltaproteobacteria;o__Desulfuromonadales;f__Geobacteraceae;g__Geoalkalibacter;s__Geoalkalibacter_ferrihydriticus
Unigene1367	1.1331	1.0778	0.5589	0	0	0	0.0369	0.0509	yes	d__Bacteria;p__Proteobacteria;c__Deltaproteobacteria;o__Desulfuromonadales;f__Geobacteraceae;g__Geoalkalibacter;s__Geoalkalibacter_ferrihydriticus
Unigene1368	1.7962	1.8202	2.1177	0	0	0	0.0369	0.0509	yes	d__Bacteria;p__Proteobacteria;c__Gammaproteobacteria;o__Pseudomonadales;f__Pseudomonadaceae;g__Pseudomonas;s__Pseudomonas_unclassified
Unigene1369	1.5917	0.323	0.6106	0	0	0	0.0369	0.0509	yes	d__unclassified;p__unclassified;c__unclassified;o__unclassified;f__unclassified;g__unclassified;s__unclassified
Unigene1370	1.7907	1.3626	1.4394	0	0	0	0.0369	0.0509	yes	d__Bacteria;p__Bacteroidetes;c__Sphingobacteriia;o__Sphingobacteriales;f__Chitinophagaceae;g__Gracilimonas;s__Gracilimonas_tropica
Unigene1371	0.7789	0.5953	0.3898	0	0	0	0.0369	0.0509	yes	d__Bacteria;p__Thermotogae;c__Thermotogae;o__Kosmotogales;f__Kosmotogaceae;g__Mesotoga;s__Mesotoga_prima
Unigene1372	0.7613	0.3441	0.2655	0	0	0	0.0369	0.0509	yes	d__Bacteria;p__Proteobacteria;c__Deltaproteobacteria;o__Desulfobacterales;f__Desulfobacteraceae;g__Desulfococcus;s__Desulfococcus_multivorans
Unigene1373	1.4013	1.4493	1.5188	0	0.0329	0	0.0369	0.0509	yes	d__Bacteria;p__Planctomycetes;c__Planctomycetia;o__Planctomycetales;f__Planctomycetaceae;g__Rubinisphaera;s__Rubinisphaera_brasiliensis
Unigene1374	0.8146	0.9277	0.4688	0	0	0	0.0369	0.0509	yes	d__Bacteria;p__Bacteroidetes;c__Sphingobacteriia;o__Sphingobacteriales;f__Chitinophagaceae;g__Gracilimonas;s__Gracilimonas_tropica
Unigene1375	5.2269	4.2622	4.6046	0	0	0	0.0369	0.0509	yes	d__unclassified;p__unclassified;c__unclassified;o__unclassified;f__unclassified;g__unclassified;s__unclassified
Unigene1376	8.0789	7.8689	6.9902	0.038	0.0174	0.0284	0.0369	0.0509	yes	d__Bacteria;p__Proteobacteria;c__Betaproteobacteria;o__Rhodocyclales;f__Rhodocyclaceae;g__Thauera;s__Thauera_sp._63
Unigene1377	3.794	3.9257	3.6639	0.1147	0.0527	0	0.0369	0.0509	yes	d__Bacteria;p__Proteobacteria;c__Gammaproteobacteria;o__Chromatiales;f__Ectothiorhodospiraceae;g__Thioalkalivibrio;s__Thioalkalivibrio_thiocyanoxidans
Unigene1378	4.2337	4.8774	4.221	0.0648	0	0.0242	0.0369	0.0509	yes	d__Bacteria;p__Proteobacteria;c__Betaproteobacteria;o__Burkholderiales;f__Comamonadaceae;g__Comamonadaceae_noname;s__Comamonadaceae_bacterium_H1
Unigene1379	1.4238	0.9568	0.9832	0	0	0	0.0369	0.0509	yes	d__Bacteria;p__Proteobacteria;c__Betaproteobacteria;o__Rhodocyclales;f__Rhodocyclaceae;g__Thauera;s__Thauera_sp._27
Unigene1380	1.0053	1.4726	1.0124	0	0	0	0.0369	0.0509	yes	d__unclassified;p__unclassified;c__unclassified;o__unclassified;f__unclassified;g__unclassified;s__unclassified
Unigene1381	1.8596	1.174	1.9552	0	0.1109	0	0.0369	0.0509	yes	d__Bacteria;p__Proteobacteria;c__Gammaproteobacteria;o__Pseudomonadales;f__Pseudomonadaceae;g__Pseudomonas;s__Pseudomonas_unclassified
Unigene1382	1.377	0.7098	1.5337	0.0584	0	0	0.0369	0.0509	yes	d__Bacteria;p__Proteobacteria;c__Gammaproteobacteria;o__Pseudomonadales;f__Pseudomonadaceae;g__Pseudomonas;s__Pseudomonas_monteilii
Unigene1383	0.9895	1.0541	1.0893	0	0	0	0.0369	0.0509	yes	d__Bacteria;p__Proteobacteria;c__Gammaproteobacteria;o__Pseudomonadales;f__Pseudomonadaceae;g__Pseudomonas;s__Pseudomonas_unclassified
Unigene1384	0.9453	0.6198	0.7951	0	0	0	0.0369	0.0509	yes	d__Bacteria;p__Proteobacteria;c__Gammaproteobacteria;o__Pseudomonadales;f__Pseudomonadaceae;g__Pseudomonas;s__Pseudomonas_monteilii
Unigene1385	66.1705	70.3894	62.5852	0	0.353	0.0959	0.0369	0.0509	yes	d__unclassified;p__unclassified;c__unclassified;o__unclassified;f__unclassified;g__unclassified;s__unclassified
Unigene1386	4.6461	2.4748	4.0847	0	0	0	0.0369	0.0509	yes	d__unclassified;p__unclassified;c__unclassified;o__unclassified;f__unclassified;g__unclassified;s__unclassified
Unigene1387	2.3019	2.2957	1.6628	0	0	0	0.0369	0.0509	yes	d__Bacteria;p__Proteobacteria;c__Betaproteobacteria;o__Hydrogenophilales;f__Hydrogenophilaceae;g__Thiobacillus;s__Thiobacillus_thioparus
Unigene1388	1.9824	1.9886	1.5988	0.0381	0	0	0.0369	0.0509	yes	d__Bacteria;p__Bacteroidetes;c__Flavobacteriia;o__Flavobacteriales;f__Flavobacteriaceae;g__Lacinutrix;s__Lacinutrix_sp._PAMC_27137
Unigene1389	2.0841	1.4011	1.3856	0	0	0	0.0369	0.0509	yes	d__unclassified;p__unclassified;c__unclassified;o__unclassified;f__unclassified;g__unclassified;s__unclassified
Unigene1390	0.9081	0.6853	0.8274	0	0	0	0.0369	0.0509	yes	d__Bacteria;p__Planctomycetes;c__Planctomycetia;o__Planctomycetales;f__Planctomycetaceae;g__Rhodopirellula;s__Rhodopirellula_maiorica
Unigene1391	0.7456	0.7774	0.6208	0	0	0.0312	0.0369	0.0509	yes	d__Bacteria;p__Bacteroidetes;c__Flavobacteriia;o__Flavobacteriales;f__Flavobacteriaceae;g__Myroides;s__Myroides_odoratimimus
Unigene1392	1.1236	0.7695	0.3233	0	0	0	0.0369	0.0509	yes	d__unclassified;p__unclassified;c__unclassified;o__unclassified;f__unclassified;g__unclassified;s__unclassified
Unigene1393	6.093	5.5661	5.246	0	0.0374	0	0.0369	0.0509	yes	d__Bacteria;p__Planctomycetes;c__Phycisphaerae;o__Phycisphaerales;f__Phycisphaeraceae;g__Phycisphaera;s__Phycisphaera_mikurensis
Unigene1394	1.8252	1.6279	1.7098	0	0	0	0.0369	0.0509	yes	d__Bacteria;p__Proteobacteria;c__Betaproteobacteria;o__Rhodocyclales;f__Rhodocyclaceae;g__Thauera;s__Thauera_sp._27
Unigene1395	1.9857	1.2592	0.8978	0	0.0571	0	0.0369	0.0509	yes	d__Bacteria;p__Proteobacteria;c__Betaproteobacteria;o__Rhodocyclales;f__Rhodocyclaceae;g__Thauera;s__Thauera_sp._63
Unigene1396	1.5265	0.834	0.5406	0	0	0	0.0369	0.0509	yes	d__Bacteria;p__Proteobacteria;c__Deltaproteobacteria;o__Desulfuromonadales;f__Geobacteraceae;g__Geoalkalibacter;s__Geoalkalibacter_ferrihydriticus
Unigene1397	1.7298	0.6489	1.5702	0	0.0588	0	0.0369	0.0509	yes	d__Bacteria;p__Proteobacteria;c__Deltaproteobacteria;o__Desulfuromonadales;f__Geobacteraceae;g__Geoalkalibacter;s__Geoalkalibacter_ferrihydriticus
Unigene1398	1.2734	0.7461	1.0259	0	0	0	0.0369	0.0509	yes	d__Bacteria;p__Proteobacteria;c__Deltaproteobacteria;o__Desulfuromonadales;f__Geobacteraceae;g__Geoalkalibacter;s__Geoalkalibacter_subterraneus
Unigene1399	0.6318	0.7119	0.5734	0	0	0	0.0369	0.0509	yes	d__Bacteria;p__Firmicutes;c__Clostridia;o__Clostridiales;f__Peptococcaceae;g__Desulfitobacterium;s__Desulfitobacterium_hafniense
Unigene1400	0.7346	0.7826	0.5919	0	0	0	0.0369	0.0509	yes	d__unclassified;p__unclassified;c__unclassified;o__unclassified;f__unclassified;g__unclassified;s__unclassified
Unigene1401	13.2737	17.5107	20.0062	0.0796	0.0548	0.0223	0.0369	0.0509	yes	d__Bacteria;p__Ignavibacteriae;c__Ignavibacteria;o__Ignavibacteriales;f__Melioribacteraceae;g__Melioribacter;s__Melioribacter_roseus
Unigene1402	1.4505	0.4376	0.9012	0	0	0	0.0369	0.0509	yes	d__Bacteria;p__Proteobacteria;c__Betaproteobacteria;o__Nitrosomonadales;f__Nitrosomonadaceae;g__Nitrosospira;s__Nitrosospira_sp._APG3
Unigene1403	2.528	1.2718	1.6972	0	0	0	0.0369	0.0509	yes	d__Bacteria;p__Proteobacteria;c__Deltaproteobacteria;o__Desulfuromonadales;f__Geobacteraceae;g__Geoalkalibacter;s__Geoalkalibacter_ferrihydriticus
Unigene1404	1.1774	0.5575	0.6776	0	0	0	0.0369	0.0509	yes	d__Bacteria;p__Proteobacteria;c__Deltaproteobacteria;o__Desulfuromonadales;f__Geobacteraceae;g__Geoalkalibacter;s__Geoalkalibacter_ferrihydriticus
Unigene1405	0.9598	0.997	0.6076	0	0.029	0	0.0369	0.0509	yes	d__Bacteria;p__Planctomycetes;c__Planctomycetia;o__Planctomycetales;f__Planctomycetaceae;g__Rubinisphaera;s__Rubinisphaera_brasiliensis
Unigene1406	0.7561	0.8902	0.6183	0	0	0.0098	0.0369	0.0509	yes	d__Bacteria;p__Synergistetes;c__Synergistia;o__Synergistales;f__Synergistaceae;g__Aminobacterium;s__Aminobacterium_colombiense
Unigene1407	1.2122	0.8218	0.6341	0	0	0	0.0369	0.0509	yes	d__Bacteria;p__Proteobacteria;c__Deltaproteobacteria;o__Desulfuromonadales;f__Pelobacteraceae;g__Pelobacter;s__Pelobacter_seleniigenes
Unigene1408	66.5413	71.8835	66.4279	0	0	0	0.0369	0.0509	yes	d__unclassified;p__unclassified;c__unclassified;o__unclassified;f__unclassified;g__unclassified;s__unclassified
Unigene1409	2.2627	1.5232	1.6615	0.0365	0.0335	0	0.0369	0.0509	yes	d__Bacteria;p__Proteobacteria;c__Betaproteobacteria;o__Rhodocyclales;f__Rhodocyclaceae;g__Thauera;s__Thauera_aminoaromatica
Unigene1410	2.7328	2.2524	2.1023	0	0	0	0.0369	0.0509	yes	d__Bacteria;p__Proteobacteria;c__Betaproteobacteria;o__Rhodocyclales;f__Rhodocyclaceae;g__Thauera;s__Thauera_phenylacetica
Unigene1411	1.5103	1.6799	0.9969	0	0	0	0.0369	0.0509	yes	d__Bacteria;p__Proteobacteria;c__Alphaproteobacteria;o__Rhizobiales;f__Phyllobacteriaceae;g__Mesorhizobium;s__Mesorhizobium_plurifarium
Unigene1412	0.7565	1.0577	0.4353	0	0	0	0.0369	0.0509	yes	d__Bacteria;p__Proteobacteria;c__Alphaproteobacteria;o__Rhizobiales;f__Rhizobiaceae;g__Agrobacterium;s__Agrobacterium_vitis
Unigene1413	0.777	0.7525	0.9837	0	0	0	0.0369	0.0509	yes	d__Bacteria;p__Acidobacteria;c__Solibacteres;o__Solibacterales;f__Solibacteraceae;g__Candidatus_Solibacter;s__Candidatus_Solibacter_usitatus
Unigene1414	1.2657	1.0317	0.7394	0	0.0116	0	0.0369	0.0509	yes	d__Bacteria;p__Proteobacteria;c__Alphaproteobacteria;o__Rhodobacterales;f__Rhodobacteraceae;g__Pannonibacter;s__Pannonibacter_phragmitetus
Unigene1415	0.5839	0.7741	0.7467	0	0	0	0.0369	0.0509	yes	d__Bacteria;p__Proteobacteria;c__Gammaproteobacteria;o__Pseudomonadales;f__Moraxellaceae;g__Acinetobacter;s__Acinetobacter_sp._ANC_3929
Unigene1416	2.255	1.5544	2.2899	0	0	0	0.0369	0.0509	yes	d__Bacteria;p__Bacteroidetes;c__Sphingobacteriia;o__Sphingobacteriales;f__Chitinophagaceae;g__Niabella;s__Niabella_aurantiaca
Unigene1417	1.2133	1.3281	0.8711	0	0	0	0.0369	0.0509	yes	d__unclassified;p__unclassified;c__unclassified;o__unclassified;f__unclassified;g__unclassified;s__unclassified
Unigene1418	2.7468	2.9863	2.675	0.0185	0	0	0.0369	0.0509	yes	d__Bacteria;p__Proteobacteria;c__Betaproteobacteria;o__Burkholderiales;f__Comamonadaceae;g__Delftia;s__Delftia_sp._Cs1-4
Unigene1419	1.8898	1.4937	1.333	0	0	0	0.0369	0.0509	yes	d__Bacteria;p__Proteobacteria;c__Gammaproteobacteria;o__Gammaproteobacteria_noname;f__Gammaproteobacteria_noname;g__Sedimenticola;s__Sedimenticola_selenatireducens
Unigene1420	0.8101	0.3634	0.687	0	0	0	0.0369	0.0509	yes	d__Bacteria;p__Proteobacteria;c__Deltaproteobacteria;o__Bdellovibrionales;f__Bdellovibrionaceae;g__Bdellovibrio;s__Bdellovibrio_bacteriovorus
Unigene1421	1.7191	1.3227	0.9526	0	0	0	0.0369	0.0509	yes	d__unclassified;p__unclassified;c__unclassified;o__unclassified;f__unclassified;g__unclassified;s__unclassified
Unigene1422	1.8166	1.1612	1.135	0	0	0	0.0369	0.0509	yes	d__unclassified;p__unclassified;c__unclassified;o__unclassified;f__unclassified;g__unclassified;s__unclassified
Unigene1423	1.0612	0.8541	0.7056	0	0.0142	0	0.0369	0.0509	yes	d__unclassified;p__unclassified;c__unclassified;o__unclassified;f__unclassified;g__unclassified;s__unclassified
Unigene1424	0.984	0.8324	0.5662	0	0	0	0.0369	0.0509	yes	d__Bacteria;p__Proteobacteria;c__Gammaproteobacteria;o__Oceanospirillales;f__Halomonadaceae;g__Halomonas;s__Halomonas_halodenitrificans
Unigene1425	1.4045	0.9975	1.4009	0	0	0	0.0369	0.0509	yes	d__Bacteria;p__Proteobacteria;c__Betaproteobacteria;o__Rhodocyclales;f__Rhodocyclaceae;g__Azoarcus;s__Azoarcus_sp._KH32C
Unigene1426	0.8123	0.3236	0.5203	0	0	0	0.0369	0.0509	yes	d__Bacteria;p__Proteobacteria;c__Betaproteobacteria;o__Betaproteobacteria_noname;f__Betaproteobacteria_noname;g__Candidatus_Accumulibacter;s__Candidatus_Accumulibacter_sp._BA-93
Unigene1427	0.7716	0.7134	0.62	0.0383	0	0	0.0369	0.0509	yes	d__Bacteria;p__Planctomycetes;c__Planctomycetia;o__Planctomycetales;f__Planctomycetaceae;g__Rubinisphaera;s__Rubinisphaera_brasiliensis
Unigene1428	0.8816	0.8609	0.9639	0.0193	0	0	0.0369	0.0509	yes	d__Bacteria;p__Planctomycetes;c__Planctomycetia;o__Planctomycetales;f__Planctomycetaceae;g__Rubinisphaera;s__Rubinisphaera_brasiliensis
Unigene1429	1.6986	1.9888	1.3094	0.0105	0.0097	0	0.0369	0.0509	yes	d__Archaea;p__Euryarchaeota;c__Methanomicrobia;o__Methanosarcinales;f__Methanosaetaceae;g__Methanosaeta;s__Methanosaeta_concilii
Unigene1430	6.7256	6.8784	7.5858	0.0885	0	0	0.0369	0.0509	yes	d__unclassified;p__unclassified;c__unclassified;o__unclassified;f__unclassified;g__unclassified;s__unclassified
Unigene1431	1.6978	1.0024	1.1806	0.0186	0	0	0.0369	0.0509	yes	d__Bacteria;p__Proteobacteria;c__Betaproteobacteria;o__Hydrogenophilales;f__Hydrogenophilaceae;g__Thiobacillus;s__Thiobacillus_thioparus
Unigene1432	1.131	1.3387	0.8678	0	0	0	0.0369	0.0509	yes	d__unclassified;p__unclassified;c__unclassified;o__unclassified;f__unclassified;g__unclassified;s__unclassified
Unigene1433	1.0181	0.8909	0.7114	0.0319	0	0	0.0369	0.0509	yes	d__Bacteria;p__Proteobacteria;c__Alphaproteobacteria;o__Rhodobacterales;f__Hyphomonadaceae;g__Hyphomonas;s__Hyphomonas_sp._BRH_c22
Unigene1434	1.4197	1.077	1.213	0	0	0	0.0369	0.0509	yes	d__Bacteria;p__Planctomycetes;c__Planctomycetia;o__Planctomycetales;f__Planctomycetaceae;g__Rubinisphaera;s__Rubinisphaera_brasiliensis
Unigene1435	0.666	0.4076	0.5626	0	0	0	0.0369	0.0509	yes	d__Bacteria;p__Proteobacteria;c__Gammaproteobacteria;o__Pseudomonadales;f__Pseudomonadaceae;g__Pseudomonas;s__Pseudomonas_aeruginosa
Unigene1436	1.3371	1.2209	1.6854	0	0	0	0.0369	0.0509	yes	d__unclassified;p__unclassified;c__unclassified;o__unclassified;f__unclassified;g__unclassified;s__unclassified
Unigene1437	0.679	0.8867	0.9328	0	0	0	0.0369	0.0509	yes	d__Bacteria;p__Verrucomicrobia;c__Spartobacteria;o__Spartobacteria_noname;f__Spartobacteria_noname;g__Chthoniobacter;s__Chthoniobacter_flavus
Unigene1438	1.6232	1.5483	1.173	0	0	0	0.0369	0.0509	yes	d__Bacteria;p__Verrucomicrobia;c__Spartobacteria;o__Spartobacteria_noname;f__Spartobacteria_noname;g__Chthoniobacter;s__Chthoniobacter_flavus
Unigene1439	1.8823	2.0475	2.0524	0	0.0478	0	0.0369	0.0509	yes	d__Bacteria;p__Proteobacteria;c__Gammaproteobacteria;o__Pseudomonadales;f__Pseudomonadaceae;g__Pseudomonas;s__Pseudomonas_putida
Unigene1440	1.447	1.3103	1.7487	0	0	0	0.0369	0.0509	yes	d__Bacteria;p__Proteobacteria;c__Gammaproteobacteria;o__Pseudomonadales;f__Pseudomonadaceae;g__Pseudomonas;s__Pseudomonas_unclassified
Unigene1441	0.9649	1.1598	0.9682	0	0	0	0.0369	0.0509	yes	d__Bacteria;p__Proteobacteria;c__Alphaproteobacteria;o__Sphingomonadales;f__Sphingomonadaceae;g__Sphingomonas;s__Sphingomonas_sanxanigenens
Unigene1442	6.0948	5.9211	5.0582	0	0	0	0.0369	0.0509	yes	d__Bacteria;p__Planctomycetes;c__Phycisphaerae;o__Phycisphaerales;f__Phycisphaeraceae;g__Phycisphaera;s__Phycisphaera_mikurensis
Unigene1443	2.3876	1.7609	1.374	0	0	0	0.0369	0.0509	yes	d__unclassified;p__unclassified;c__unclassified;o__unclassified;f__unclassified;g__unclassified;s__unclassified
Unigene1444	3.1167	2.4979	2.9618	0.0752	0	0	0.0369	0.0509	yes	d__unclassified;p__unclassified;c__unclassified;o__unclassified;f__unclassified;g__unclassified;s__unclassified
Unigene1445	2.2838	2.433	1.0753	0	0	0	0.0369	0.0509	yes	d__Bacteria;p__Proteobacteria;c__Betaproteobacteria;o__Hydrogenophilales;f__Hydrogenophilaceae;g__Thiobacillus;s__Thiobacillus_denitrificans
Unigene1446	0.9158	1.1847	0.8281	0	0	0	0.0369	0.0509	yes	d__Bacteria;p__Proteobacteria;c__Betaproteobacteria;o__Hydrogenophilales;f__Hydrogenophilaceae;g__Thiobacillus;s__Thiobacillus_denitrificans
Unigene1447	1.0446	1.391	1.0305	0	0	0	0.0369	0.0509	yes	d__Bacteria;p__Proteobacteria;c__Betaproteobacteria;o__Hydrogenophilales;f__Hydrogenophilaceae;g__Thiobacillus;s__Thiobacillus_thioparus
Unigene1448	1.7907	1.5544	1.603	0	0	0	0.0369	0.0509	yes	d__Bacteria;p__Proteobacteria;c__Alphaproteobacteria;o__Rhizobiales;f__Rhizobiaceae;g__Kaistia;s__Kaistia_adipata
Unigene1449	1.6207	1.1562	1.1491	0.0381	0	0	0.0369	0.0509	yes	d__Bacteria;p__Proteobacteria;c__Deltaproteobacteria;o__Desulfuromonadales;f__Geobacteraceae;g__Geoalkalibacter;s__Geoalkalibacter_ferrihydriticus
Unigene1450	0.9281	0.5015	0.8979	0	0	0	0.0369	0.0509	yes	d__Bacteria;p__Proteobacteria;c__Alphaproteobacteria;o__Rhizobiales;f__Rhizobiaceae;g__Agrobacterium;s__Agrobacterium_tumefaciens
Unigene1451	0.772	0.9595	0.6911	0	0	0	0.0369	0.0509	yes	d__Bacteria;p__Planctomycetes;c__Planctomycetia;o__Planctomycetales;f__Planctomycetaceae;g__Rubinisphaera;s__Rubinisphaera_brasiliensis
Unigene1452	2.3722	3.1179	1.6665	0	0	0	0.0369	0.0509	yes	d__Bacteria;p__Proteobacteria;c__Alphaproteobacteria;o__Sphingomonadales;f__Sphingomonadaceae;g__Sphingomonas;s__Sphingomonas_sanxanigenens
Unigene1453	2.6057	2.3479	1.9156	0.0302	0	0	0.0369	0.0509	yes	d__Bacteria;p__Proteobacteria;c__Alphaproteobacteria;o__Rhizobiales;f__Phyllobacteriaceae;g__Hoeflea;s__Hoeflea_sp._BAL378
Unigene1454	1.2882	1.3842	0.8819	0	0.0268	0	0.0369	0.0509	yes	d__Bacteria;p__Proteobacteria;c__Deltaproteobacteria;o__Desulfuromonadales;f__Geobacteraceae;g__Geoalkalibacter;s__Geoalkalibacter_ferrihydriticus
Unigene1455	0.5383	0.5735	0.4597	0	0	0	0.0369	0.0509	yes	d__Bacteria;p__Bacteroidetes;c__Bacteroidia;o__Bacteroidales;f__Porphyromonadaceae;g__Odoribacter;s__Odoribacter_laneus
Unigene1456	0.8953	0.3179	1.3249	0	0	0	0.0369	0.0509	yes	d__unclassified;p__unclassified;c__unclassified;o__unclassified;f__unclassified;g__unclassified;s__unclassified
Unigene1457	0.538	0.3582	0.516	0	0	0	0.0369	0.0509	yes	d__Bacteria;p__Proteobacteria;c__Gammaproteobacteria;o__Gammaproteobacteria_noname;f__Competibacteraceae;g__Candidatus_Contendobacter;s__Candidatus_Contendobacter_odensis
Unigene1458	82.77	91.0258	85.4419	0.335	0	0	0.0369	0.0509	yes	d__Bacteria;p__Proteobacteria;c__Alphaproteobacteria;o__Rhodobacterales;f__Rhodobacteraceae;g__Octadecabacter;s__Octadecabacter_arcticus
Unigene1459	5.2581	5.6587	3.0875	0	0	0	0.0369	0.0509	yes	d__Bacteria;p__Proteobacteria;c__Betaproteobacteria;o__Hydrogenophilales;f__Hydrogenophilaceae;g__Thiobacillus;s__Thiobacillus_denitrificans
Unigene1460	4.2455	3.8718	3.245	0.0107	0.0197	0.016	0.0369	0.0509	yes	d__Bacteria;p__Proteobacteria;c__Betaproteobacteria;o__Hydrogenophilales;f__Hydrogenophilaceae;g__Thiobacillus;s__Thiobacillus_denitrificans
Unigene1461	0.4621	0.3282	0	0	0	0	0.0369	0.0509	yes	d__Bacteria;p__Proteobacteria;c__Epsilonproteobacteria;o__Campylobacterales;f__Campylobacteraceae;g__Campylobacter;s__Campylobacter_curvus
Unigene1462	0.6748	0.4977	0.9558	0	0	0	0.0369	0.0509	yes	d__unclassified;p__unclassified;c__unclassified;o__unclassified;f__unclassified;g__unclassified;s__unclassified
Unigene1463	1.813	2.2987	2.3218	0.0336	0	0	0.0369	0.0509	yes	d__Bacteria;p__Proteobacteria;c__Gammaproteobacteria;o__Pseudomonadales;f__Pseudomonadaceae;g__Pseudomonas;s__Pseudomonas_unclassified
Unigene1464	1.7558	1.1336	1.6687	0	0.0321	0	0.0369	0.0509	yes	d__Bacteria;p__Proteobacteria;c__Alphaproteobacteria;o__Rhodobacterales;f__Hyphomonadaceae;g__Hyphomonas;s__Hyphomonas_johnsonii
Unigene1465	1.8544	0.4445	0.6936	0	0	0	0.0369	0.0509	yes	d__Bacteria;p__Proteobacteria;c__Deltaproteobacteria;o__Desulfuromonadales;f__Geobacteraceae;g__Geoalkalibacter;s__Geoalkalibacter_subterraneus
Unigene1466	1.2873	0.5978	0.8358	0	0	0	0.0369	0.0509	yes	d__Bacteria;p__Proteobacteria;c__Deltaproteobacteria;o__Desulfuromonadales;f__Geobacteraceae;g__Geoalkalibacter;s__Geoalkalibacter_ferrihydriticus
Unigene1467	1.0885	0.6546	1.1719	0	0	0	0.0369	0.0509	yes	d__Bacteria;p__Proteobacteria;c__Deltaproteobacteria;o__Desulfobacterales;f__Desulfobacteraceae;g__Desulfococcus;s__Desulfococcus_multivorans
Unigene1468	10.2069	10.0078	10.0472	0.0308	0.0189	0.0154	0.0369	0.0509	yes	d__Bacteria;p__Proteobacteria;c__Gammaproteobacteria;o__Xanthomonadales;f__Xanthomonadaceae;g__Rhodanobacter;s__Rhodanobacter_denitrificans
Unigene1469	10.3836	9.1674	10.2045	0.0981	0.03	0.0245	0.0369	0.0509	yes	d__Bacteria;p__Proteobacteria;c__Gammaproteobacteria;o__Chromatiales;f__Ectothiorhodospiraceae;g__Thioalkalivibrio;s__Thioalkalivibrio_thiocyanodenitrificans
Unigene1470	9.724	7.9544	7.5942	0	0	0	0.0369	0.0509	yes	d__Bacteria;p__Proteobacteria;c__Gammaproteobacteria;o__Gammaproteobacteria_noname;f__Gammaproteobacteria_noname;g__Gammaproteobacteria_noname;s__Solemya_velum_gill_symbiont
Unigene1471	7.1125	6.9078	5.4669	0	0.0303	0	0.0369	0.0509	yes	d__Bacteria;p__Proteobacteria;c__Betaproteobacteria;o__Sulfuricellales;f__Sulfuricellaceae;g__Sulfuricella;s__Sulfuricella_sp._T08
Unigene1472	2.7187	3.7132	2.9686	0	0	0	0.0369	0.0509	yes	d__Bacteria;p__Proteobacteria;c__Alphaproteobacteria;o__Rhodobacterales;f__Hyphomonadaceae;g__Oceanicaulis;s__Oceanicaulis_sp._HL-87
Unigene1473	4.5459	5.3171	4.2694	0	0	0.0266	0.0369	0.0509	yes	d__Bacteria;p__Proteobacteria;c__Betaproteobacteria;o__Nitrosomonadales;f__Nitrosomonadaceae;g__Nitrosomonas;s__Nitrosomonas_sp._Is79A3
Unigene1474	15.2481	19.8861	22.2331	0.2141	0	0	0.0369	0.0509	yes	d__Bacteria;p__Ignavibacteriae;c__Ignavibacteria;o__Ignavibacteriales;f__Melioribacteraceae;g__Melioribacter;s__Melioribacter_roseus
Unigene1475	4.6873	5.3368	4.5855	0	0.0707	0	0.0369	0.0509	yes	d__Bacteria;p__Bacteroidetes;c__Sphingobacteriia;o__Sphingobacteriales;f__Sphingobacteriaceae;g__Olivibacter;s__Olivibacter_sitiensis
Unigene1476	2.2793	2.2897	1.8053	0.0228	0	0	0.0369	0.0509	yes	d__Bacteria;p__Proteobacteria;c__Betaproteobacteria;o__Gallionellales;f__Gallionellaceae;g__Ferriphaselus;s__Ferriphaselus_sp._R-1
Unigene1477	1.265	1.0444	0.6369	0	0	0	0.0369	0.0509	yes	d__Bacteria;p__Thermotogae;c__Thermotogae;o__Kosmotogales;f__Kosmotogaceae;g__Mesotoga;s__Mesotoga_infera
Unigene1478	0.5604	0.4153	0.9534	0	0	0	0.0369	0.0509	yes	d__Bacteria;p__Proteobacteria;c__Deltaproteobacteria;o__Desulfobacterales;f__Desulfobacteraceae;g__Desulfococcus;s__Desulfococcus_multivorans
Unigene1479	2.0881	1.7686	1.3198	0	0	0	0.0369	0.0509	yes	d__Bacteria;p__Proteobacteria;c__Alphaproteobacteria;o__Rhodobacterales;f__Hyphomonadaceae;g__Hyphomonas;s__Hyphomonas_unclassified
Unigene1480	0.7324	1.0455	0.7418	0	0	0	0.0369	0.0509	yes	d__Bacteria;p__Cyanobacteria;c__Cyanobacteria_noname;o__Stigonematales;f__Stigonematales_noname;g__Mastigocoleus;s__Mastigocoleus_testarum
Unigene1481	1.6944	0.4103	0	0	0	0	0.0369	0.0509	yes	d__unclassified;p__unclassified;c__unclassified;o__unclassified;f__unclassified;g__unclassified;s__unclassified
Unigene1482	2.699	1.6588	1.0753	0	0	0	0.0369	0.0509	yes	d__unclassified;p__unclassified;c__unclassified;o__unclassified;f__unclassified;g__unclassified;s__unclassified
Unigene1483	1.7054	1.9985	1.3412	0	0	0	0.0369	0.0509	yes	d__unclassified;p__unclassified;c__unclassified;o__unclassified;f__unclassified;g__unclassified;s__unclassified
Unigene1484	1.3441	1.6957	1.547	0	0	0	0.0369	0.0509	yes	d__Bacteria;p__Actinobacteria;c__Actinobacteria;o__Pseudonocardiales;f__Pseudonocardiaceae;g__Saccharomonospora;s__Saccharomonospora_azurea
Unigene1485	0.8296	0.3449	0.4657	0	0	0	0.0369	0.0509	yes	d__Bacteria;p__Proteobacteria;c__Gammaproteobacteria;o__Pseudomonadales;f__Pseudomonadaceae;g__Pseudomonas;s__Pseudomonas_chloritidismutans
Unigene1486	0.2491	0.7962	1.0992	0	0	0	0.0369	0.0509	yes	d__Bacteria;p__Proteobacteria;c__Deltaproteobacteria;o__Desulfuromonadales;f__Geobacteraceae;g__Geoalkalibacter;s__Geoalkalibacter_ferrihydriticus
Unigene1487	2.0908	1.9615	1.4656	0.0226	0	0.0169	0.0369	0.0509	yes	d__Bacteria;p__Proteobacteria;c__Deltaproteobacteria;o__Desulfuromonadales;f__Geobacteraceae;g__Geoalkalibacter;s__Geoalkalibacter_ferrihydriticus
Unigene1488	1.0572	1.2275	1.1484	0	0	0	0.0369	0.0509	yes	d__Bacteria;p__Proteobacteria;c__Alphaproteobacteria;o__Rhodobacterales;f__Hyphomonadaceae;g__Oceanicaulis;s__Oceanicaulis_sp._HTCC2633
Unigene1489	4.6987	3.9458	4.5975	0	0	0	0.0369	0.0509	yes	d__Bacteria;p__Proteobacteria;c__Betaproteobacteria;o__Hydrogenophilales;f__Hydrogenophilaceae;g__Thiobacillus;s__Thiobacillus_denitrificans
Unigene1490	3.1999	1.4685	1.4165	0	0	0	0.0369	0.0509	yes	d__Bacteria;p__Proteobacteria;c__Betaproteobacteria;o__Hydrogenophilales;f__Hydrogenophilaceae;g__Thiobacillus;s__Thiobacillus_denitrificans
Unigene1491	2.22	0.5132	1.4222	0	0	0	0.0369	0.0509	yes	d__Bacteria;p__Proteobacteria;c__Deltaproteobacteria;o__Desulfobacterales;f__Desulfobacteraceae;g__Desulfococcus;s__Desulfococcus_multivorans
Unigene1492	1.2147	1.2048	0.4339	0.1102	0	0	0.0369	0.0509	yes	d__Bacteria;p__Proteobacteria;c__Deltaproteobacteria;o__Desulfobacterales;f__Desulfobacteraceae;g__Desulfococcus;s__Desulfococcus_multivorans
Unigene1493	0.8728	1.4908	1.0211	0	0	0.0071	0.0369	0.0509	yes	d__Bacteria;p__Verrucomicrobia;c__Verrucomicrobiae;o__Verrucomicrobiales;f__Verrucomicrobia_subdivision_3;g__Pedosphaera;s__Pedosphaera_parvula
Unigene1494	2.9236	2.4294	2.0189	0	0	0	0.0369	0.0509	yes	d__Bacteria;p__Proteobacteria;c__Betaproteobacteria;o__Hydrogenophilales;f__Hydrogenophilaceae;g__Thiobacillus;s__Thiobacillus_denitrificans
Unigene1495	3.7114	2.8849	2.6018	0	0.0584	0.0238	0.0369	0.0509	yes	d__Bacteria;p__Proteobacteria;c__Betaproteobacteria;o__Hydrogenophilales;f__Hydrogenophilaceae;g__Thiobacillus;s__Thiobacillus_denitrificans
Unigene1496	3.7949	2.5941	3.0209	0	0	0	0.0369	0.0509	yes	d__Bacteria;p__Proteobacteria;c__Betaproteobacteria;o__Hydrogenophilales;f__Hydrogenophilaceae;g__Thiobacillus;s__Thiobacillus_denitrificans
Unigene1497	2.3493	0.4625	1.7634	0	0	0	0.0369	0.0509	yes	d__Bacteria;p__Proteobacteria;c__Betaproteobacteria;o__Hydrogenophilales;f__Hydrogenophilaceae;g__Thiobacillus;s__Thiobacillus_denitrificans
Unigene1498	1.0187	1.0853	0	0	0	0	0.0369	0.0509	yes	d__unclassified;p__unclassified;c__unclassified;o__unclassified;f__unclassified;g__unclassified;s__unclassified
Unigene1499	3.2351	3.2173	2.1488	0	0.0208	0	0.0369	0.0509	yes	d__Bacteria;p__Planctomycetes;c__Planctomycetes_noname;o__Planctomycetes_noname;f__Planctomycetes_noname;g__Planctomycetes_noname;s__Planctomycetes_bacterium_SCGC_AAA282-C19
Unigene1500	1.3004	1.7109	1.9628	0	0	0.007	0.0369	0.0509	yes	d__unclassified;p__unclassified;c__unclassified;o__unclassified;f__unclassified;g__unclassified;s__unclassified
Unigene1501	1.804	1.7098	1.9083	0.0349	0.032	0.0261	0.0369	0.0509	yes	d__Bacteria;p__Proteobacteria;c__Deltaproteobacteria;o__Desulfuromonadales;f__Geobacteraceae;g__Geoalkalibacter;s__Geoalkalibacter_ferrihydriticus
Unigene1502	0.955	1.0174	0.403	0	0	0	0.0369	0.0509	yes	d__Bacteria;p__Proteobacteria;c__Deltaproteobacteria;o__Desulfuromonadales;f__Geobacteraceae;g__Geoalkalibacter;s__Geoalkalibacter_ferrihydriticus
Unigene1503	1.3335	1.0132	1.1736	0	0	0	0.0369	0.0509	yes	d__Bacteria;p__Bacteroidetes;c__Cytophagia;o__Cytophagales;f__Cytophagaceae;g__Sporocytophaga;s__Sporocytophaga_myxococcoides
Unigene1504	0.4873	0.3634	0.3365	0	0	0	0.0369	0.0509	yes	d__unclassified;p__unclassified;c__unclassified;o__unclassified;f__unclassified;g__unclassified;s__unclassified
Unigene1505	1.5435	1.169	1.2352	0	0	0	0.0369	0.0509	yes	d__Bacteria;p__Planctomycetes;c__Planctomycetia;o__Candidatus_Brocadiales;f__Candidatus_Brocadiaceae;g__Candidatus_Brocadia;s__Candidatus_Brocadia_sinica
Unigene1506	0.3842	0.2339	0.2527	0	0	0	0.0369	0.0509	yes	d__unclassified;p__unclassified;c__unclassified;o__unclassified;f__unclassified;g__unclassified;s__unclassified
Unigene1507	19.7603	23.8337	23.4712	0.1041	0.0637	0	0.0369	0.0509	yes	d__Bacteria;p__Proteobacteria;c__Alphaproteobacteria;o__Caulobacterales;f__Caulobacteraceae;g__Brevundimonas;s__Brevundimonas_aveniformis
Unigene1508	6.2048	5.3227	4.6307	0.0388	0	0	0.0369	0.0509	yes	d__Bacteria;p__Proteobacteria;c__Betaproteobacteria;o__Hydrogenophilales;f__Hydrogenophilaceae;g__Thiobacillus;s__Thiobacillus_thioparus
Unigene1509	1.9684	1.0873	1.0908	0	0	0	0.0369	0.0509	yes	d__unclassified;p__unclassified;c__unclassified;o__unclassified;f__unclassified;g__unclassified;s__unclassified
Unigene1510	0.4873	0.3115	0.2243	0	0	0	0.0369	0.0509	yes	d__unclassified;p__unclassified;c__unclassified;o__unclassified;f__unclassified;g__unclassified;s__unclassified
Unigene1511	1.9146	1.979	1.8101	0	0	0	0.0369	0.0509	yes	d__Bacteria;p__Proteobacteria;c__Betaproteobacteria;o__Betaproteobacteria_noname;f__Betaproteobacteria_noname;g__Candidatus_Accumulibacter;s__Candidatus_Accumulibacter_sp._SK-12
Unigene1512	2.8393	1.9249	2.0795	0	0	0	0.0369	0.0509	yes	d__unclassified;p__unclassified;c__unclassified;o__unclassified;f__unclassified;g__unclassified;s__unclassified
Unigene1513	1.9447	2.4615	1.7728	0	0	0	0.0369	0.0509	yes	d__Bacteria;p__Verrucomicrobia;c__Spartobacteria;o__Spartobacteria_noname;f__Spartobacteria_noname;g__Chthoniobacter;s__Chthoniobacter_flavus
Unigene1514	1.3354	0.7329	0.7918	0	0	0	0.0369	0.0509	yes	d__Bacteria;p__Proteobacteria;c__Deltaproteobacteria;o__Desulfobacterales;f__Desulfobacteraceae;g__Desulfococcus;s__Desulfococcus_multivorans
Unigene1515	1.0943	1.1764	0.9503	0.0131	0	0	0.0369	0.0509	yes	d__Bacteria;p__Proteobacteria;c__Gammaproteobacteria;o__Gammaproteobacteria_noname;f__Gammaproteobacteria_noname;g__Thiolapillus;s__Thiolapillus_brandeum
Unigene1516	10.1284	8.3536	8.7789	0.0331	0	0	0.0369	0.0509	yes	d__Bacteria;p__Proteobacteria;c__Betaproteobacteria;o__Hydrogenophilales;f__Hydrogenophilaceae;g__Thiobacillus;s__Thiobacillus_thioparus
Unigene1517	2.294	4.4887	3.1251	0.1232	0	0	0.0369	0.0509	yes	d__Bacteria;p__Proteobacteria;c__Gammaproteobacteria;o__Chromatiales;f__Chromatiaceae;g__Thiocapsa;s__Thiocapsa_marina
Unigene1518	2.5574	2.0914	1.8564	0	0	0.0418	0.0369	0.0509	yes	d__Bacteria;p__Proteobacteria;c__Deltaproteobacteria;o__Desulfuromonadales;f__Geobacteraceae;g__Geoalkalibacter;s__Geoalkalibacter_ferrihydriticus
Unigene1519	2.1223	1.4071	1.702	0	0	0	0.0369	0.0509	yes	d__Bacteria;p__Proteobacteria;c__Deltaproteobacteria;o__Desulfuromonadales;f__Geobacteraceae;g__Geoalkalibacter;s__Geoalkalibacter_ferrihydriticus
Unigene1520	2.015	1.5879	1.2389	0	0	0	0.0369	0.0509	yes	d__Bacteria;p__Spirochaetes;c__Spirochaetia;o__Spirochaetia_noname;f__Leptospiraceae;g__Leptospira;s__Leptospira_broomii
Unigene1521	0.8537	0.7862	0.8494	0.0381	0	0	0.0369	0.0509	yes	d__Bacteria;p__Proteobacteria;c__Gammaproteobacteria;o__Pseudomonadales;f__Pseudomonadaceae;g__Pseudomonas;s__Pseudomonas_monteilii
Unigene1522	0.9383	1.0194	0.9195	0	0	0	0.0369	0.0509	yes	d__Bacteria;p__Chloroflexi;c__Anaerolineae;o__Anaerolineales;f__Anaerolineaceae;g__Anaerolinea;s__Anaerolinea_thermophila
Unigene1523	3.3776	3.5982	1.8766	0	0	0	0.0369	0.0509	yes	d__unclassified;p__unclassified;c__unclassified;o__unclassified;f__unclassified;g__unclassified;s__unclassified
Unigene1524	1.13	0.5825	0.5873	0	0	0	0.0369	0.0509	yes	d__unclassified;p__unclassified;c__unclassified;o__unclassified;f__unclassified;g__unclassified;s__unclassified
Unigene1525	1.4547	2.6278	3.494	0	0	0	0.0369	0.0509	yes	d__Bacteria;p__Verrucomicrobia;c__Spartobacteria;o__Spartobacteria_noname;f__Spartobacteria_noname;g__Chthoniobacter;s__Chthoniobacter_flavus
Unigene1526	1.715	1.6211	1.3159	0.0442	0	0.0165	0.0369	0.0509	yes	d__Bacteria;p__Proteobacteria;c__Betaproteobacteria;o__Rhodocyclales;f__Rhodocyclaceae;g__Thauera;s__Thauera_sp._27
Unigene1527	1.166	0.8281	1.4059	0	0	0	0.0369	0.0509	yes	d__Bacteria;p__Thermotogae;c__Thermotogae;o__Kosmotogales;f__Kosmotogaceae;g__Mesotoga;s__Mesotoga_infera
Unigene1528	1.2036	0.8362	0.8281	0	0	0	0.0369	0.0509	yes	d__Bacteria;p__Thermotogae;c__Thermotogae;o__Kosmotogales;f__Kosmotogaceae;g__Mesotoga;s__Mesotoga_infera
Unigene1529	0.4134	0.3744	0.4282	0	0	0	0.0369	0.0509	yes	d__Bacteria;p__Proteobacteria;c__Alphaproteobacteria;o__Rhizobiales;f__Methylobacteriaceae;g__Meganema;s__Meganema_perideroedes
Unigene1530	0.6554	0.7526	0.9307	0	0	0	0.0369	0.0509	yes	d__Bacteria;p__Planctomycetes;c__Planctomycetia;o__Planctomycetales;f__Planctomycetaceae;g__Rubinisphaera;s__Rubinisphaera_brasiliensis
Unigene1531	1.7096	1.6329	1.4022	0	0	0	0.0369	0.0509	yes	d__Bacteria;p__Proteobacteria;c__Betaproteobacteria;o__Rhodocyclales;f__Rhodocyclaceae;g__Azonexus;s__Azonexus_hydrophilus
Unigene1532	1.6773	1.9692	1.9698	0	0	0.0337	0.0369	0.0509	yes	d__Bacteria;p__Proteobacteria;c__Alphaproteobacteria;o__Rhodobacterales;f__Hyphomonadaceae;g__Hyphomonas;s__Hyphomonas_unclassified
Unigene1533	0.8789	1.342	0.9778	0	0	0.0288	0.0369	0.0509	yes	d__Bacteria;p__Bacteroidetes;c__Cytophagia;o__Cytophagales;f__Cytophagaceae;g__Rhodonellum;s__Rhodonellum_psychrophilum
Unigene1534	0.6734	0.6522	0.3523	0	0	0	0.0369	0.0509	yes	d__Bacteria;p__Actinobacteria;c__Actinobacteria;o__Micromonosporales;f__Micromonosporaceae;g__Micromonospora;s__Micromonospora_globosa
Unigene1535	0.8983	0.277	0.5441	0	0	0	0.0369	0.0509	yes	d__Bacteria;p__Proteobacteria;c__Deltaproteobacteria;o__Deltaproteobacteria_noname;f__Deltaproteobacteria_noname;g__Deltaproteobacteria_noname;s__delta_proteobacterium_PSCGC_5451
Unigene1536	1.1319	0.829	1.5877	0	0	0	0.0369	0.0509	yes	d__Bacteria;p__Proteobacteria;c__Gammaproteobacteria;o__Chromatiales;f__Chromatiaceae;g__Allochromatium;s__Allochromatium_vinosum
Unigene1537	1.3928	0.4239	0.7633	0	0	0	0.0369	0.0509	yes	d__Bacteria;p__Proteobacteria;c__Deltaproteobacteria;o__Deltaproteobacteria_noname;f__Deltaproteobacteria_noname;g__Deltaproteobacteria_noname;s__delta_proteobacterium_PSCGC_5451
Unigene1538	0.9523	0.5146	0.9372	0	0	0	0.0369	0.0509	yes	d__Bacteria;p__Verrucomicrobia;c__Verrucomicrobia_noname;o__Verrucomicrobia_noname;f__Verrucomicrobia_noname;g__Verrucomicrobia_noname;s__Verrucomicrobia_bacterium_SCGC_AAA164-E04
Unigene1539	8.9241	5.8377	6.0364	0.2059	0.189	0	0.0369	0.0509	yes	d__unclassified;p__unclassified;c__unclassified;o__unclassified;f__unclassified;g__unclassified;s__unclassified
Unigene1540	4.6899	5.0871	4.6126	0	0	0	0.0369	0.0509	yes	d__unclassified;p__unclassified;c__unclassified;o__unclassified;f__unclassified;g__unclassified;s__unclassified
Unigene1541	7.8017	4.7289	4.3347	0	0	0	0.0369	0.0509	yes	d__unclassified;p__unclassified;c__unclassified;o__unclassified;f__unclassified;g__unclassified;s__unclassified
Unigene1542	1.0783	1.0667	1.241	0	0	0	0.0369	0.0509	yes	d__Bacteria;p__Proteobacteria;c__Alphaproteobacteria;o__Rhodobacterales;f__Rhodobacteraceae;g__Roseivivax;s__Roseivivax_atlanticus
Unigene1543	2.5013	1.0901	1.8319	0	0	0	0.0369	0.0509	yes	d__Bacteria;p__Proteobacteria;c__Betaproteobacteria;o__Hydrogenophilales;f__Hydrogenophilaceae;g__Thiobacillus;s__Thiobacillus_denitrificans
Unigene1544	1.2615	0.9339	0.9843	0	0.0172	0.014	0.0369	0.0509	yes	d__Bacteria;p__Proteobacteria;c__Alphaproteobacteria;o__Rhizobiales;f__Rhizobiaceae;g__Agrobacterium;s__Agrobacterium_tumefaciens
Unigene1545	0.902	0.9609	0.3053	0	0	0	0.0369	0.0509	yes	d__unclassified;p__unclassified;c__unclassified;o__unclassified;f__unclassified;g__unclassified;s__unclassified
Unigene1546	1.0134	0.4575	1.1071	0	0	0	0.0369	0.0509	yes	d__Bacteria;p__Firmicutes;c__Clostridia;o__Clostridiales;f__Peptococcaceae;g__Desulfitobacterium;s__Desulfitobacterium_hafniense
Unigene1547	0.8527	0.6662	0.916	0	0	0	0.0369	0.0509	yes	d__Archaea;p__Crenarchaeota;c__Thermoprotei;o__Desulfurococcales;f__Desulfurococcaceae;g__Staphylothermus;s__Staphylothermus_marinus
Unigene1548	0.9742	0.7748	0.7107	0.0361	0	0	0.0369	0.0509	yes	d__Bacteria;p__Thermotogae;c__Thermotogae;o__Kosmotogales;f__Kosmotogaceae;g__Mesotoga;s__Mesotoga_infera
Unigene1549	0.8378	0.1785	0.2893	0	0	0	0.0369	0.0509	yes	d__Bacteria;p__Proteobacteria;c__Gammaproteobacteria;o__Pseudomonadales;f__Moraxellaceae;g__Acinetobacter;s__Acinetobacter_baumannii
Unigene1550	3.5133	2.4522	2.2309	0	0	0.0199	0.0369	0.0509	yes	d__Bacteria;p__Proteobacteria;c__Betaproteobacteria;o__Gallionellales;f__Gallionellaceae;g__Ferriphaselus;s__Ferriphaselus_amnicola
Unigene1551	3.1295	3.607	2.2822	0	0.0652	0	0.0369	0.0509	yes	d__Bacteria;p__Bacteria_noname;c__Bacteria_noname;o__Bacteria_noname;f__Bacteria_noname;g__Thermobaculum;s__Thermobaculum_terrenum
Unigene1552	1.0289	0.6745	1.002	0	0.0637	0	0.0369	0.0509	yes	d__Bacteria;p__Proteobacteria;c__Deltaproteobacteria;o__Desulfuromonadales;f__Geobacteraceae;g__Geoalkalibacter;s__Geoalkalibacter_ferrihydriticus
Unigene1553	1.6567	1.1212	1.4581	0	0	0	0.0369	0.0509	yes	d__Bacteria;p__Proteobacteria;c__Deltaproteobacteria;o__Desulfuromonadales;f__Geobacteraceae;g__Geoalkalibacter;s__Geoalkalibacter_ferrihydriticus
Unigene1554	1.4326	0.9648	1.4403	0	0	0	0.0369	0.0509	yes	d__Bacteria;p__Proteobacteria;c__Betaproteobacteria;o__Hydrogenophilales;f__Hydrogenophilaceae;g__Thiobacillus;s__Thiobacillus_thioparus
Unigene1555	1.2928	1.0885	0.816	0	0	0	0.0369	0.0509	yes	d__unclassified;p__unclassified;c__unclassified;o__unclassified;f__unclassified;g__unclassified;s__unclassified
Unigene1556	0.9118	0.6391	1.1047	0	0	0	0.0369	0.0509	yes	d__Bacteria;p__Firmicutes;c__Clostridia;o__Clostridiales;f__Clostridiales_noname;g__Clostridiales_noname;s__Clostridiales_bacterium_DRI-13
Unigene1557	13.037	10.5175	9.3778	0.0748	0	0	0.0369	0.0509	yes	d__Bacteria;p__Proteobacteria;c__Betaproteobacteria;o__Hydrogenophilales;f__Hydrogenophilaceae;g__Thiobacillus;s__Thiobacillus_thioparus
Unigene1558	5.4716	3.7094	1.7174	0	0	0	0.0369	0.0509	yes	d__unclassified;p__unclassified;c__unclassified;o__unclassified;f__unclassified;g__unclassified;s__unclassified
Unigene1559	2.6774	1.7937	1.8425	0	0	0	0.0369	0.0509	yes	d__unclassified;p__unclassified;c__unclassified;o__unclassified;f__unclassified;g__unclassified;s__unclassified
Unigene1560	1.454	1.461	1.2741	0.0217	0	0.0325	0.0369	0.0509	yes	d__Bacteria;p__Proteobacteria;c__Deltaproteobacteria;o__Desulfuromonadales;f__Desulfuromonadaceae;g__Desulfuromonas;s__Desulfuromonas_acetoxidans
Unigene1561	1.1431	0.9821	0.8063	0	0	0	0.0369	0.0509	yes	d__Bacteria;p__Bacteroidetes;c__Cytophagia;o__Cytophagales;f__Cytophagaceae;g__Pontibacter;s__Pontibacter_actiniarum
Unigene1562	2.431	2.4973	1.6987	0	0	0	0.0369	0.0509	yes	d__unclassified;p__unclassified;c__unclassified;o__unclassified;f__unclassified;g__unclassified;s__unclassified
Unigene1563	0.7138	0.5323	0.7476	0	0	0	0.0369	0.0509	yes	d__Bacteria;p__Planctomycetes;c__Planctomycetia;o__Planctomycetales;f__Planctomycetaceae;g__Gimesia;s__Gimesia_maris
Unigene1564	0.5685	0.3634	0.6543	0	0	0	0.0369	0.0509	yes	d__Bacteria;p__Bacteroidetes;c__Cytophagia;o__Cytophagales;f__Cytophagaceae;g__Hymenobacter;s__Hymenobacter_sp._AT01-02
Unigene1565	0.7959	0.6119	0.7177	0	0	0	0.0369	0.0509	yes	d__Bacteria;p__Bacteroidetes;c__Sphingobacteriia;o__Sphingobacteriales;f__Saprospiraceae;g__Haliscomenobacter;s__Haliscomenobacter_hydrossis
Unigene1566	2.1741	1.158	1.5639	0	0	0	0.0369	0.0509	yes	d__Bacteria;p__Proteobacteria;c__Alphaproteobacteria;o__Rhizobiales;f__Bradyrhizobiaceae;g__Bradyrhizobium;s__Bradyrhizobium_sp._ORS_285
Unigene1567	3.5148	4.8413	3.5958	0	0	0	0.0369	0.0509	yes	d__Bacteria;p__Proteobacteria;c__Betaproteobacteria;o__Hydrogenophilales;f__Hydrogenophilaceae;g__Thiobacillus;s__Thiobacillus_thioparus
Unigene1568	3.8573	3.3061	3.6597	0	0.0264	0.0215	0.0369	0.0509	yes	d__Bacteria;p__Chloroflexi;c__Thermomicrobia;o__Sphaerobacterales;f__Sphaerobacteraceae;g__Sphaerobacter;s__Sphaerobacter_thermophilus
Unigene1569	0.7218	0.1183	0.1278	0	0	0	0.0369	0.0509	yes	d__Bacteria;p__Proteobacteria;c__Betaproteobacteria;o__Rhodocyclales;f__Rhodocyclaceae;g__Azoarcus;s__Azoarcus_sp._BH72
Unigene1570	0.8186	1.0174	0.2355	0	0	0	0.0369	0.0509	yes	d__unclassified;p__unclassified;c__unclassified;o__unclassified;f__unclassified;g__unclassified;s__unclassified
Unigene1571	1.5303	1.2374	1.0822	0	0	0.0363	0.0369	0.0509	yes	d__Bacteria;p__Proteobacteria;c__Alphaproteobacteria;o__Rhodobacterales;f__Hyphomonadaceae;g__Hyphomonas;s__Hyphomonas_polymorpha
Unigene1572	0.9346	1.1405	1.1148	0	0	0	0.0369	0.0509	yes	d__Bacteria;p__Proteobacteria;c__Gammaproteobacteria;o__Gammaproteobacteria_noname;f__Gammaproteobacteria_noname;g__Gammaproteobacteria_noname;s__gamma_proteobacterium_HdN1
Unigene1573	1.1771	1.2777	1.0992	0	0	0	0.0369	0.0509	yes	d__Bacteria;p__Planctomycetes;c__Planctomycetia;o__Planctomycetales;f__Planctomycetaceae;g__Rubinisphaera;s__Rubinisphaera_brasiliensis
Unigene1574	0.9464	0.5041	0.9407	0	0	0	0.0369	0.0509	yes	d__Bacteria;p__Planctomycetes;c__Planctomycetia;o__Planctomycetales;f__Planctomycetaceae;g__Rubinisphaera;s__Rubinisphaera_brasiliensis
Unigene1575	0.4517	0.2062	0.1485	0	0	0	0.0369	0.0509	yes	d__unclassified;p__unclassified;c__unclassified;o__unclassified;f__unclassified;g__unclassified;s__unclassified
Unigene1576	1.1673	0.2261	2.3205	0.2792	0	0	0.0369	0.0509	yes	d__unclassified;p__unclassified;c__unclassified;o__unclassified;f__unclassified;g__unclassified;s__unclassified
Unigene1577	1.2021	0.9961	1.2298	0	0	0	0.0369	0.0509	yes	d__Bacteria;p__Proteobacteria;c__Gammaproteobacteria;o__Pseudomonadales;f__Pseudomonadaceae;g__Pseudomonas;s__Pseudomonas_putida
Unigene1578	0.4864	0.471	0.4071	0	0	0	0.0369	0.0509	yes	d__Bacteria;p__Bacteroidetes;c__Sphingobacteriia;o__Sphingobacteriales;f__Chitinophagaceae;g__Balneola;s__Balneola_vulgaris
Unigene1579	0.5638	0.6497	0.5562	0	0	0	0.0369	0.0509	yes	d__Bacteria;p__Proteobacteria;c__Deltaproteobacteria;o__Desulfuromonadales;f__Desulfuromonadaceae;g__Desulfuromonas;s__Desulfuromonas_acetoxidans
Unigene1580	1.5917	2.1523	0.7398	0	0	0	0.0369	0.0509	yes	d__Bacteria;p__Proteobacteria;c__Gammaproteobacteria;o__Pseudomonadales;f__Pseudomonadaceae;g__Pseudomonas;s__Pseudomonas_thermotolerans
Unigene1581	1.1938	1.3965	0.9025	0	0	0	0.0369	0.0509	yes	d__Bacteria;p__Proteobacteria;c__Gammaproteobacteria;o__Pseudomonadales;f__Moraxellaceae;g__Acinetobacter;s__Acinetobacter_schindleri
Unigene1582	0.8423	0.654	0.6654	0	0	0	0.0369	0.0509	yes	d__Bacteria;p__Proteobacteria;c__Gammaproteobacteria;o__Methylococcales;f__Methylococcaceae;g__Methylomicrobium;s__Methylomicrobium_album
Unigene1583	4.3773	3.0831	4.4966	0	0	0	0.0369	0.0509	yes	d__Bacteria;p__Proteobacteria;c__Betaproteobacteria;o__Hydrogenophilales;f__Hydrogenophilaceae;g__Thiobacillus;s__Thiobacillus_denitrificans
Unigene1584	3.2388	2.0349	2.2461	0	0	0	0.0369	0.0509	yes	d__Bacteria;p__Proteobacteria;c__Betaproteobacteria;o__Hydrogenophilales;f__Hydrogenophilaceae;g__Thiobacillus;s__Thiobacillus_denitrificans
Unigene1585	3.9793	3.3222	2.3927	0	0.0196	0	0.0369	0.0509	yes	d__Bacteria;p__Proteobacteria;c__Betaproteobacteria;o__Hydrogenophilales;f__Hydrogenophilaceae;g__Thiobacillus;s__Thiobacillus_denitrificans
Unigene1586	6.338	7.7579	6.57	0	0.0262	0.032	0.0369	0.0509	yes	d__Bacteria;p__Proteobacteria;c__Gammaproteobacteria;o__Xanthomonadales;f__Xanthomonadaceae;g__Luteimonas;s__Luteimonas_huabeiensis
Unigene1587	0.9649	0.8962	0.6834	0	0	0	0.0369	0.0509	yes	d__Bacteria;p__Proteobacteria;c__Deltaproteobacteria;o__Desulfuromonadales;f__Geobacteraceae;g__Geoalkalibacter;s__Geoalkalibacter_subterraneus
Unigene1588	1.2232	0.7818	0.9911	0	0.0236	0	0.0369	0.0509	yes	d__Bacteria;p__Bacteroidetes;c__Cytophagia;o__Cytophagales;f__Cyclobacteriaceae;g__Cecembia;s__Cecembia_lonarensis
Unigene1589	0.641	0.5121	0.2582	0	0	0	0.0369	0.0509	yes	d__Bacteria;p__Proteobacteria;c__Betaproteobacteria;o__Rhodocyclales;f__Rhodocyclaceae;g__Azoarcus;s__Azoarcus_toluclasticus
Unigene1590	0.463	0.3391	0.2998	0	0	0	0.0369	0.0509	yes	d__Bacteria;p__Proteobacteria;c__Deltaproteobacteria;o__Bdellovibrionales;f__Bdellovibrionaceae;g__Bdellovibrio;s__Bdellovibrio_bacteriovorus
Unigene1591	1.0352	0.3557	0.442	0.0439	0	0	0.0369	0.0509	yes	d__Bacteria;p__Proteobacteria;c__Deltaproteobacteria;o__Bdellovibrionales;f__Bdellovibrionaceae;g__Bdellovibrio;s__Bdellovibrio_sp._ArHS
Unigene1592	1.0546	0.6242	0.6069	0	0	0	0.0369	0.0509	yes	d__Bacteria;p__Proteobacteria;c__Deltaproteobacteria;o__Bdellovibrionales;f__Bdellovibrionaceae;g__Bdellovibrio;s__Bdellovibrio_bacteriovorus
Unigene1593	0.9516	0.5974	0.6063	0	0	0	0.0369	0.0509	yes	d__Bacteria;p__Proteobacteria;c__Deltaproteobacteria;o__Desulfobacterales;f__Desulfobacteraceae;g__Desulfococcus;s__Desulfococcus_multivorans
Unigene1594	1.3453	1.3702	0.7316	0	0	0.0291	0.0369	0.0509	yes	d__Bacteria;p__Proteobacteria;c__Alphaproteobacteria;o__Rhizobiales;f__Phyllobacteriaceae;g__Hoeflea;s__Hoeflea_sp._BRH_c9
Unigene1595	14.8073	15.5675	13.511	0.1112	0.0612	0.0499	0.0369	0.0509	yes	d__Bacteria;p__Proteobacteria;c__Alphaproteobacteria;o__Caulobacterales;f__Caulobacteraceae;g__Brevundimonas;s__Brevundimonas_abyssalis
Unigene1596	12.5891	13.2959	10.1173	0	0	0.4273	0.0369	0.0509	yes	d__unclassified;p__unclassified;c__unclassified;o__unclassified;f__unclassified;g__unclassified;s__unclassified
Unigene1597	11.7398	10.1542	10.6224	0	0.0684	0.0186	0.0369	0.0509	yes	d__Bacteria;p__Proteobacteria;c__Betaproteobacteria;o__Hydrogenophilales;f__Hydrogenophilaceae;g__Thiobacillus;s__Thiobacillus_denitrificans
Unigene1598	4.6543	5.6023	3.2697	0	0	0	0.0369	0.0509	yes	d__Bacteria;p__Proteobacteria;c__Betaproteobacteria;o__Hydrogenophilales;f__Hydrogenophilaceae;g__Thiobacillus;s__Thiobacillus_thioparus
Unigene1599	2.5168	2.3349	2.5897	0	0.0403	0	0.0369	0.0509	yes	d__Bacteria;p__Proteobacteria;c__Alphaproteobacteria;o__Sphingomonadales;f__Sphingomonadaceae;g__Novosphingobium;s__Novosphingobium_sp._P6W
Unigene1600	2.0159	1.782	1.8594	0.0188	0	0	0.0369	0.0509	yes	d__Bacteria;p__Proteobacteria;c__Betaproteobacteria;o__Rhodocyclales;f__Rhodocyclaceae;g__Thauera;s__Thauera_sp._SWB20
Unigene1601	1.5305	1.174	1.2154	0	0	0	0.0369	0.0509	yes	d__unclassified;p__unclassified;c__unclassified;o__unclassified;f__unclassified;g__unclassified;s__unclassified
Unigene1602	1.8151	1.1007	1.4463	0	0	0	0.0369	0.0509	yes	d__unclassified;p__unclassified;c__unclassified;o__unclassified;f__unclassified;g__unclassified;s__unclassified
Unigene1603	4.4247	3.827	1.7647	0	0	0	0.0369	0.0509	yes	d__Bacteria;p__Planctomycetes;c__Phycisphaerae;o__Phycisphaerales;f__Phycisphaeraceae;g__Phycisphaera;s__Phycisphaera_mikurensis
Unigene1604	4.6525	3.6963	3.2874	0	0.0212	0	0.0369	0.0509	yes	d__Bacteria;p__Proteobacteria;c__Betaproteobacteria;o__Hydrogenophilales;f__Hydrogenophilaceae;g__Thiobacillus;s__Thiobacillus_denitrificans
Unigene1605	1.7146	1.1981	1.2307	0	0	0	0.0369	0.0509	yes	d__Bacteria;p__Proteobacteria;c__Deltaproteobacteria;o__Desulfobacterales;f__Desulfobacteraceae;g__Desulfococcus;s__Desulfococcus_multivorans
Unigene1606	1.4237	1.0269	1.4337	0	0	0	0.0369	0.0509	yes	d__Bacteria;p__Proteobacteria;c__Deltaproteobacteria;o__Desulfobacterales;f__Desulfobacteraceae;g__Desulfococcus;s__Desulfococcus_multivorans
Unigene1607	1.1938	0.7826	0.5813	0	0	0	0.0369	0.0509	yes	d__unclassified;p__unclassified;c__unclassified;o__unclassified;f__unclassified;g__unclassified;s__unclassified
Unigene1608	0.6395	0.4815	0.5201	0	0	0	0.0369	0.0509	yes	d__unclassified;p__unclassified;c__unclassified;o__unclassified;f__unclassified;g__unclassified;s__unclassified
Unigene1609	1.98	2.7297	0.5362	0	0	0	0.0369	0.0509	yes	d__Bacteria;p__Proteobacteria;c__Alphaproteobacteria;o__Sphingomonadales;f__Sphingomonadaceae;g__Sphingomonas;s__Sphingomonas_sp._MM-1
Unigene1610	2.0162	1.9501	2.3815	0.0698	0.0641	0	0.0369	0.0509	yes	d__Bacteria;p__Proteobacteria;c__Betaproteobacteria;o__Rhodocyclales;f__Rhodocyclaceae;g__Thauera;s__Thauera_phenylacetica
Unigene1611	3.7638	3.0735	3.0914	0.0872	0.04	0	0.0369	0.0509	yes	d__Bacteria;p__Proteobacteria;c__Betaproteobacteria;o__Rhodocyclales;f__Rhodocyclaceae;g__Thauera;s__Thauera_terpenica
Unigene1612	1.5556	1.2718	0.7911	0.0952	0	0	0.0369	0.0509	yes	d__unclassified;p__unclassified;c__unclassified;o__unclassified;f__unclassified;g__unclassified;s__unclassified
Unigene1613	1.1403	0	0.1641	0	0	0	0.0369	0.0509	yes	d__unclassified;p__unclassified;c__unclassified;o__unclassified;f__unclassified;g__unclassified;s__unclassified
Unigene1614	0.5593	0.4125	0.6437	0	0	0	0.0369	0.0509	yes	d__unclassified;p__unclassified;c__unclassified;o__unclassified;f__unclassified;g__unclassified;s__unclassified
Unigene1615	1.0094	1.0449	0.8487	0	0	0	0.0369	0.0509	yes	d__Bacteria;p__Bacteria_noname;c__Bacteria_noname;o__Bacteria_noname;f__Bacteria_noname;g__Bacteria_noname;s__uncultured_bacterium
Unigene1616	0.6406	0.4963	0.6702	0	0	0	0.0369	0.0509	yes	d__Bacteria;p__Cyanobacteria;c__Cyanobacteria_noname;o__Chroococcales;f__Chroococcales_noname;g__Cyanothece;s__Cyanothece_sp._ATCC_51142
Unigene1617	1.0352	0.8538	0.8071	0	0	0	0.0369	0.0509	yes	d__unclassified;p__unclassified;c__unclassified;o__unclassified;f__unclassified;g__unclassified;s__unclassified
Unigene1618	0.6967	0.6517	0.5281	0	0	0	0.0369	0.0509	yes	d__Bacteria;p__Synergistetes;c__Synergistia;o__Synergistales;f__Synergistaceae;g__Aminobacterium;s__Aminobacterium_colombiense
Unigene1619	6.7342	4.9567	4.9322	0	0	0	0.0369	0.0509	yes	d__unclassified;p__unclassified;c__unclassified;o__unclassified;f__unclassified;g__unclassified;s__unclassified
Unigene1620	2.686	2.4164	1.7174	0	0	0	0.0369	0.0509	yes	d__unclassified;p__unclassified;c__unclassified;o__unclassified;f__unclassified;g__unclassified;s__unclassified
Unigene1621	0.7774	1.3605	0.703	0	0	0.0547	0.0369	0.0509	yes	d__Bacteria;p__Proteobacteria;c__Betaproteobacteria;o__Rhodocyclales;f__Rhodocyclaceae;g__Thauera;s__Thauera_sp._27
Unigene1622	1.0892	1.2161	1.6949	0.0115	0	0.0086	0.0369	0.0509	yes	d__unclassified;p__unclassified;c__unclassified;o__unclassified;f__unclassified;g__unclassified;s__unclassified
Unigene1623	3.0388	3.006	2.4981	0	0	0	0.0369	0.0509	yes	d__unclassified;p__unclassified;c__unclassified;o__unclassified;f__unclassified;g__unclassified;s__unclassified
Unigene1624	0.3604	0.096	0.8296	0	0	0	0.0369	0.0509	yes	d__unclassified;p__unclassified;c__unclassified;o__unclassified;f__unclassified;g__unclassified;s__unclassified
Unigene1625	0.6453	1.3749	1.0398	0	0	0	0.0369	0.0509	yes	d__unclassified;p__unclassified;c__unclassified;o__unclassified;f__unclassified;g__unclassified;s__unclassified
Unigene1626	1.8686	2.3593	1.4337	0	0	0	0.0369	0.0509	yes	d__unclassified;p__unclassified;c__unclassified;o__unclassified;f__unclassified;g__unclassified;s__unclassified
Unigene1627	1.5592	1.0382	1.2338	0	0	0	0.0369	0.0509	yes	d__Bacteria;p__Planctomycetes;c__Planctomycetia;o__Planctomycetales;f__Planctomycetaceae;g__Rubinisphaera;s__Rubinisphaera_brasiliensis
Unigene1628	0.5306	0.6493	0.5529	0	0.0087	0	0.0369	0.0509	yes	d__Bacteria;p__Planctomycetes;c__Planctomycetia;o__Planctomycetales;f__Planctomycetaceae;g__Rubinisphaera;s__Rubinisphaera_brasiliensis
Unigene1629	8.8621	10.9076	8.8626	0.0189	0.0173	0.0141	0.0369	0.0509	yes	d__Bacteria;p__Proteobacteria;c__Alphaproteobacteria;o__Caulobacterales;f__Caulobacteraceae;g__Brevundimonas;s__Brevundimonas_bacteroides
Unigene1630	2.8973	1.8291	0.741	0	0	0	0.0369	0.0509	yes	d__unclassified;p__unclassified;c__unclassified;o__unclassified;f__unclassified;g__unclassified;s__unclassified
Unigene1631	3.1583	2.2699	2.3479	0.0398	0	0	0.0369	0.0509	yes	d__Bacteria;p__Proteobacteria;c__Gammaproteobacteria;o__Chromatiales;f__Ectothiorhodospiraceae;g__Thioalkalivibrio;s__Thioalkalivibrio_sp._ALE31
Unigene1632	1.9586	1.0002	1.4904	0	0	0	0.0369	0.0509	yes	d__Bacteria;p__Proteobacteria;c__Deltaproteobacteria;o__Desulfobacterales;f__Desulfobacteraceae;g__Desulfococcus;s__Desulfococcus_multivorans
Unigene1633	1.3976	1.2904	1.4209	0	0	0	0.0369	0.0509	yes	d__Bacteria;p__Proteobacteria;c__Betaproteobacteria;o__Hydrogenophilales;f__Hydrogenophilaceae;g__Thiobacillus;s__Thiobacillus_denitrificans
Unigene1634	0.6641	0.4043	0.6915	0	0	0	0.0369	0.0509	yes	d__Bacteria;p__Proteobacteria;c__Alphaproteobacteria;o__Rhizobiales;f__Rhizobiaceae;g__Rhizobium;s__Rhizobium_sullae
Unigene1635	2.1085	2.0811	1.0706	0	0	0	0.0369	0.0509	yes	d__Bacteria;p__Proteobacteria;c__Alphaproteobacteria;o__Rhodospirillales;f__Rhodospirillaceae;g__Skermanella;s__Skermanella_stibiiresistens
Unigene1636	0.7887	0.5194	0.6602	0	0	0	0.0369	0.0509	yes	d__Bacteria;p__Bacteroidetes;c__Sphingobacteriia;o__Sphingobacteriales;f__Chitinophagaceae;g__Balneola;s__Balneola_vulgaris
Unigene1637	0.8053	0.8821	0.6135	0	0	0	0.0369	0.0509	yes	d__Bacteria;p__Proteobacteria;c__Alphaproteobacteria;o__Rhizobiales;f__Methylocystaceae;g__Methylosinus;s__Methylosinus_sp._PW1
Unigene1638	0.6053	0.8359	0.516	0	0	0	0.0369	0.0509	yes	d__Bacteria;p__Proteobacteria;c__Betaproteobacteria;o__Hydrogenophilales;f__Hydrogenophilaceae;g__Thiobacillus;s__Thiobacillus_denitrificans
Unigene1639	2.6237	1.0621	1.8722	0	0	0	0.0369	0.0509	yes	d__unclassified;p__unclassified;c__unclassified;o__unclassified;f__unclassified;g__unclassified;s__unclassified
Unigene1640	1.2779	1.5046	0.8515	0	0	0	0.0369	0.0509	yes	d__unclassified;p__unclassified;c__unclassified;o__unclassified;f__unclassified;g__unclassified;s__unclassified
Unigene1641	0.5735	0.3719	0.5453	0	0	0	0.0369	0.0509	yes	d__Bacteria;p__Bacteroidetes;c__Flavobacteriia;o__Flavobacteriales;f__Flavobacteriales_noname;g__Flavobacteriales_noname;s__Flavobacteriales_bacterium_BRH_c54
Unigene1642	16.7435	16.3284	16.8135	0.0798	0.1466	0.0199	0.0369	0.0509	yes	d__Bacteria;p__Proteobacteria;c__Betaproteobacteria;o__Methylophilales;f__Methylophilaceae;g__Methylophilus;s__Methylophilus_sp._5
Unigene1643	0.6414	0.0759	0.4101	0	0	0	0.0369	0.0509	yes	d__unclassified;p__unclassified;c__unclassified;o__unclassified;f__unclassified;g__unclassified;s__unclassified
Unigene1644	1.0035	1.1059	0.7168	0	0	0.0341	0.0369	0.0509	yes	d__Bacteria;p__Proteobacteria;c__Alphaproteobacteria;o__Rhodobacterales;f__Hyphomonadaceae;g__Hyphomonas;s__Hyphomonas_beringensis
Unigene1645	1.3917	1.3874	2.2777	0	0	0.0251	0.0369	0.0509	yes	d__Bacteria;p__Bacteroidetes;c__Cytophagia;o__Cytophagales;f__Cytophagaceae;g__Pontibacter;s__Pontibacter_sp._BAB1700
Unigene1646	1.0525	1.1953	1.2413	0.0229	0.021	0	0.0369	0.0509	yes	d__Bacteria;p__Proteobacteria;c__Betaproteobacteria;o__Burkholderiales;f__Burkholderiaceae;g__Burkholderia;s__Burkholderia_lata
Unigene1647	1.0374	0.7543	0.8907	0	0	0	0.0369	0.0509	yes	d__Bacteria;p__Proteobacteria;c__Deltaproteobacteria;o__Desulfobacterales;f__Desulfobulbaceae;g__Desulfobulbaceae_noname;s__Desulfobulbaceae_bacterium_BRH_c16a
Unigene1648	3.5089	3.5116	3.5156	0	0	0	0.0369	0.0509	yes	d__Bacteria;p__Proteobacteria;c__Alphaproteobacteria;o__Sphingomonadales;f__Sphingomonadaceae;g__Sphingobium;s__Sphingobium_unclassified
Unigene1649	2.3321	3.0759	1.8532	0	0	0	0.0369	0.0509	yes	d__Bacteria;p__Proteobacteria;c__Gammaproteobacteria;o__Xanthomonadales;f__Xanthomonadaceae;g__Lysobacter;s__Lysobacter_capsici
Unigene1650	1.7569	2.5196	1.3221	0	0	0	0.0369	0.0509	yes	d__Bacteria;p__Proteobacteria;c__Gammaproteobacteria;o__Xanthomonadales;f__Xanthomonadaceae;g__Xanthomonas;s__Xanthomonas_oryzae
Unigene1651	1.8936	0.8771	0.758	0	0	0	0.0369	0.0509	yes	d__Bacteria;p__Actinobacteria;c__Actinobacteria;o__Micrococcales;f__Micrococcaceae;g__Arthrobacter;s__Arthrobacter_phenanthrenivorans
Unigene1652	1.4224	0.9741	1.6371	0	0	0	0.0369	0.0509	yes	d__unclassified;p__unclassified;c__unclassified;o__unclassified;f__unclassified;g__unclassified;s__unclassified
Unigene1653	1.4634	0	0.5319	0	0	0	0.0369	0.0509	yes	d__unclassified;p__unclassified;c__unclassified;o__unclassified;f__unclassified;g__unclassified;s__unclassified
Unigene1654	0.8228	0.5156	0.6684	0	0	0	0.0369	0.0509	yes	d__Bacteria;p__Proteobacteria;c__Proteobacteria_noname;o__Proteobacteria_noname;f__Proteobacteria_noname;g__Proteobacteria_noname;s__Proteobacteria_bacterium_JGI_0000113-P07
Unigene1655	0.7928	0.4869	0.5904	0	0	0	0.0369	0.0509	yes	d__Bacteria;p__Proteobacteria;c__Deltaproteobacteria;o__Desulfuromonadales;f__Geobacteraceae;g__Geobacter;s__Geobacter_lovleyi
Unigene1656	21.6197	24.1351	23.4596	0	0.0373	0.0304	0.0369	0.0509	yes	d__Bacteria;p__Proteobacteria;c__Alphaproteobacteria;o__Caulobacterales;f__Caulobacteraceae;g__Brevundimonas;s__Brevundimonas_subvibrioides
Unigene1657	3.1798	3.087	3.0227	0.0714	0	0.0214	0.0369	0.0509	yes	d__Bacteria;p__Proteobacteria;c__Betaproteobacteria;o__Burkholderiales;f__Burkholderiales_noname;g__Thiomonas;s__Thiomonas_sp._CB2
Unigene1658	1.8835	1.3283	1.2518	0	0	0	0.0369	0.0509	yes	d__Bacteria;p__Actinobacteria;c__Actinobacteria;o__Streptosporangiales;f__Nocardiopsaceae;g__Nocardiopsis;s__Nocardiopsis_unclassified
Unigene1659	2.4561	1.9877	1.5772	0.0139	0	0	0.0369	0.0509	yes	d__Bacteria;p__Verrucomicrobia;c__Verrucomicrobia_noname;o__Verrucomicrobia_noname;f__Verrucomicrobia_noname;g__Verrucomicrobia_noname;s__Verrucomicrobia_bacterium_SCGC_AAA164-E04
Unigene1660	2.7966	3.0401	2.2553	0	0.0459	0.0375	0.0369	0.0509	yes	d__Bacteria;p__Proteobacteria;c__Betaproteobacteria;o__Rhodocyclales;f__Rhodocyclaceae;g__Dechloromonas;s__Dechloromonas_aromatica
Unigene1661	2.4801	2.2872	2.3432	0.0974	0.0894	0.0729	0.0369	0.0509	yes	d__unclassified;p__unclassified;c__unclassified;o__unclassified;f__unclassified;g__unclassified;s__unclassified
Unigene1662	1.9135	1.9008	2.1825	0	0	0	0.0369	0.0509	yes	d__Bacteria;p__Verrucomicrobia;c__Spartobacteria;o__Spartobacteria_noname;f__Spartobacteria_noname;g__Chthoniobacter;s__Chthoniobacter_flavus
Unigene1663	1.7984	0.4625	2.0699	0	0	0	0.0369	0.0509	yes	d__unclassified;p__unclassified;c__unclassified;o__unclassified;f__unclassified;g__unclassified;s__unclassified
Unigene1664	2.966	4.076	2.014	0	0	0	0.0369	0.0509	yes	d__Bacteria;p__Proteobacteria;c__Alphaproteobacteria;o__Sphingomonadales;f__Sphingomonadaceae;g__Sphingopyxis;s__Sphingopyxis_sp._MC1
Unigene1665	1.7637	1.7639	1.4223	0	0	0	0.0369	0.0509	yes	d__Bacteria;p__Proteobacteria;c__Betaproteobacteria;o__Burkholderiales;f__Comamonadaceae;g__Comamonadaceae_noname;s__Comamonadaceae_bacterium_H1
Unigene1666	2.0152	1.6335	1.6891	0.0576	0	0	0.0369	0.0509	yes	d__Bacteria;p__Proteobacteria;c__Deltaproteobacteria;o__Desulfuromonadales;f__Geobacteraceae;g__Geoalkalibacter;s__Geoalkalibacter_ferrihydriticus
Unigene1667	0.8089	0.2224	0.4505	0	0	0	0.0369	0.0509	yes	d__Bacteria;p__Proteobacteria;c__Alphaproteobacteria;o__Alphaproteobacteria_noname;f__Alphaproteobacteria_noname;g__Alphaproteobacteria_noname;s__alpha_proteobacterium_U9-1i
Unigene1668	1.978	1.9657	1.6819	0.0097	0	0	0.0369	0.0509	yes	d__Bacteria;p__Proteobacteria;c__Alphaproteobacteria;o__Sphingomonadales;f__Sphingomonadaceae;g__Novosphingobium;s__Novosphingobium_subterraneum
Unigene1669	1.1711	1.5281	1.3374	0	0	0	0.0369	0.0509	yes	d__Bacteria;p__Proteobacteria;c__Proteobacteria_noname;o__Proteobacteria_noname;f__Proteobacteria_noname;g__Proteobacteria_noname;s__Proteobacteria_bacterium_JGI_0000113-P07
Unigene1670	1.6279	1.6186	1.6238	0	0	0	0.0369	0.0509	yes	d__unclassified;p__unclassified;c__unclassified;o__unclassified;f__unclassified;g__unclassified;s__unclassified
Unigene1671	5.104	4.8369	3.8561	0.0412	0	0	0.0369	0.0509	yes	d__unclassified;p__unclassified;c__unclassified;o__unclassified;f__unclassified;g__unclassified;s__unclassified
Unigene1672	1.5917	1.9145	0.8273	0	0	0	0.0369	0.0509	yes	d__Bacteria;p__Proteobacteria;c__Deltaproteobacteria;o__Desulfarculales;f__Desulfarculaceae;g__Desulfarculus;s__Desulfarculus_sp._SPR
Unigene1673	2.3939	1.6867	1.1662	0.0666	0	0.0249	0.0369	0.0509	yes	d__Bacteria;p__Gemmatimonadetes;c__Gemmatimonadetes;o__Gemmatimonadetes_noname;f__Gemmatimonadetes_noname;g__Gemmatimonadetes_noname;s__Gemmatimonadetes_bacterium_KBS708
Unigene1674	3.6239	4.1019	3.0738	0	0.0114	0	0.0369	0.0509	yes	d__Bacteria;p__Proteobacteria;c__Betaproteobacteria;o__Rhodocyclales;f__Rhodocyclaceae;g__Thauera;s__Thauera_sp._SWB20
Unigene1675	0.9208	0.8073	0.9379	0	0.0098	0	0.0369	0.0509	yes	d__Bacteria;p__Bacteroidetes;c__Sphingobacteriia;o__Sphingobacteriales;f__Chitinophagaceae;g__Gracilimonas;s__Gracilimonas_tropica
Unigene1676	0.7828	0.8757	0.3153	0	0	0	0.0369	0.0509	yes	d__Bacteria;p__Planctomycetes;c__Planctomycetia;o__Planctomycetales;f__Planctomycetaceae;g__Rubinisphaera;s__Rubinisphaera_brasiliensis
Unigene1677	0.6778	0.7056	0.7446	0	0	0	0.0369	0.0509	yes	d__Bacteria;p__Planctomycetes;c__Planctomycetia;o__Planctomycetales;f__Planctomycetaceae;g__Rhodopirellula;s__Rhodopirellula_sp._SWK7
Unigene1678	11.8385	10.2197	8.6036	0.0748	0.0686	0.028	0.0369	0.0509	yes	d__Bacteria;p__Proteobacteria;c__Betaproteobacteria;o__Hydrogenophilales;f__Hydrogenophilaceae;g__Thiobacillus;s__Thiobacillus_denitrificans
Unigene1679	2.1136	0.5838	0.901	0	0	0	0.0369	0.0509	yes	d__unclassified;p__unclassified;c__unclassified;o__unclassified;f__unclassified;g__unclassified;s__unclassified
Unigene1680	7.2196	6.1651	5.4697	0.0598	0	0.0224	0.0369	0.0509	yes	d__Bacteria;p__Proteobacteria;c__Gammaproteobacteria;o__Gammaproteobacteria_noname;f__Gammaproteobacteria_noname;g__Thiolapillus;s__Thiolapillus_brandeum
Unigene1681	3.8994	2.999	2.5919	0	0.0755	0	0.0369	0.0509	yes	d__Bacteria;p__Proteobacteria;c__Gammaproteobacteria;o__Chromatiales;f__Ectothiorhodospiraceae;g__Ectothiorhodospira;s__Ectothiorhodospira_haloalkaliphila
Unigene1682	2.015	1.4115	1.5566	0.0726	0	0	0.0369	0.0509	yes	d__Bacteria;p__Proteobacteria;c__Betaproteobacteria;o__Burkholderiales;f__Burkholderiaceae;g__Burkholderia;s__Burkholderia_kururiensis
Unigene1683	2.0665	2.4692	2.0569	0	0	0.055	0.0369	0.0509	yes	d__unclassified;p__unclassified;c__unclassified;o__unclassified;f__unclassified;g__unclassified;s__unclassified
Unigene1684	0.7414	0.7898	0.8532	0.0574	0	0	0.0369	0.0509	yes	d__Bacteria;p__Bacteroidetes;c__Bacteroidia;o__Bacteroidales;f__Rikenellaceae;g__Alistipes;s__Alistipes_indistinctus
Unigene1685	1.9101	0.716	1.4045	0	0	0	0.0369	0.0509	yes	d__Bacteria;p__Proteobacteria;c__Deltaproteobacteria;o__Desulfuromonadales;f__Geobacteraceae;g__Geoalkalibacter;s__Geoalkalibacter_ferrihydriticus
Unigene1686	1.569	1.0901	1.2169	0	0	0.0168	0.0369	0.0509	yes	d__Bacteria;p__Proteobacteria;c__Alphaproteobacteria;o__Rhodobacterales;f__Hyphomonadaceae;g__Hyphomonas;s__Hyphomonas_hirschiana
Unigene1687	0.7335	0.6282	0.6125	0	0	0	0.0369	0.0509	yes	d__Bacteria;p__Proteobacteria;c__Deltaproteobacteria;o__Desulfovibrionales;f__Desulfohalobiaceae;g__Desulfovermiculus;s__Desulfovermiculus_halophilus
Unigene1688	4.465	3.0584	2.9057	0.038	0	0.0213	0.0369	0.0509	yes	d__unclassified;p__unclassified;c__unclassified;o__unclassified;f__unclassified;g__unclassified;s__unclassified
Unigene1689	1.2763	1.6645	1.7728	0	0	0	0.0369	0.0509	yes	d__Bacteria;p__Proteobacteria;c__Alphaproteobacteria;o__Sphingomonadales;f__Sphingomonadaceae;g__Sphingomonas;s__Sphingomonas_wittichii
Unigene1690	2.7796	2.6575	1.7226	0	0	0	0.0369	0.0509	yes	d__unclassified;p__unclassified;c__unclassified;o__unclassified;f__unclassified;g__unclassified;s__unclassified
Unigene1691	1.8832	0.6448	1.3159	0	0	0	0.0369	0.0509	yes	d__Bacteria;p__Proteobacteria;c__Deltaproteobacteria;o__Desulfobacterales;f__Desulfobulbaceae;g__Desulfobulbaceae_noname;s__Desulfobulbaceae_bacterium_BRH_c16a
Unigene1692	1.2972	1.1914	0.8881	0.0147	0	0	0.0369	0.0509	yes	d__Bacteria;p__Proteobacteria;c__Deltaproteobacteria;o__Desulfuromonadales;f__Geobacteraceae;g__Geoalkalibacter;s__Geoalkalibacter_ferrihydriticus
Unigene1693	1.7309	1.4908	1.6247	0	0	0	0.0369	0.0509	yes	d__Bacteria;p__Cyanobacteria;c__Cyanobacteria_noname;o__Nostocales;f__Microchaetaceae;g__Hassallia;s__Hassallia_byssoidea
Unigene1694	1.3054	1.3175	1.8847	0	0	0	0.0369	0.0509	yes	d__Bacteria;p__Planctomycetes;c__Planctomycetia;o__Planctomycetales;f__Planctomycetaceae;g__Gimesia;s__Gimesia_maris
Unigene1695	1.692	1.7224	1.2117	0	0	0	0.0369	0.0509	yes	d__unclassified;p__unclassified;c__unclassified;o__unclassified;f__unclassified;g__unclassified;s__unclassified
Unigene1696	0.538	0.0716	0	0	0	0	0.0369	0.0509	yes	d__unclassified;p__unclassified;c__unclassified;o__unclassified;f__unclassified;g__unclassified;s__unclassified
Unigene1697	0.7433	1.2238	0.3889	0	0	0	0.0369	0.0509	yes	d__Bacteria;p__Bacteroidetes;c__Sphingobacteriia;o__Sphingobacteriales;f__Saprospiraceae;g__Haliscomenobacter;s__Haliscomenobacter_hydrossis
Unigene1698	0.5553	1.0779	0.6248	0	0	0	0.0369	0.0509	yes	d__Bacteria;p__Cyanobacteria;c__Cyanobacteria_noname;o__Pleurocapsales;f__Pleurocapsales_noname;g__Stanieria;s__Stanieria_cyanosphaera
Unigene1699	3.1835	3.9075	2.6603	0	0.0334	0	0.0369	0.0509	yes	d__Bacteria;p__Proteobacteria;c__Alphaproteobacteria;o__Sphingomonadales;f__Sphingomonadaceae;g__Sphingobium;s__Sphingobium_baderi
Unigene1700	3.6732	2.7765	2.8385	0.092	0	0	0.0369	0.0509	yes	d__Bacteria;p__Proteobacteria;c__Betaproteobacteria;o__Rhodocyclales;f__Rhodocyclaceae;g__Thauera;s__Thauera_unclassified
Unigene1701	1.3502	1.0174	0.6443	0	0	0	0.0369	0.0509	yes	d__Bacteria;p__Proteobacteria;c__Betaproteobacteria;o__Rhodocyclales;f__Rhodocyclaceae;g__Thauera;s__Thauera_sp._27
Unigene1702	3.1606	1.9031	1.5025	0	0	0	0.0369	0.0509	yes	d__Bacteria;p__Proteobacteria;c__Betaproteobacteria;o__Rhodocyclales;f__Rhodocyclaceae;g__Methyloversatilis;s__Methyloversatilis_universalis
Unigene1703	2.0904	1.834	1.1794	0	0	0	0.0369	0.0509	yes	d__Bacteria;p__Proteobacteria;c__Betaproteobacteria;o__Rhodocyclales;f__Rhodocyclaceae;g__Methyloversatilis;s__Methyloversatilis_universalis
Unigene1704	2.8261	1.6611	1.3459	0	0	0	0.0369	0.0509	yes	d__unclassified;p__unclassified;c__unclassified;o__unclassified;f__unclassified;g__unclassified;s__unclassified
Unigene1705	1.9747	1.53	1.157	0	0	0	0.0369	0.0509	yes	d__unclassified;p__unclassified;c__unclassified;o__unclassified;f__unclassified;g__unclassified;s__unclassified
Unigene1706	0.5763	0.5263	0.1895	0	0	0	0.0369	0.0509	yes	d__unclassified;p__unclassified;c__unclassified;o__unclassified;f__unclassified;g__unclassified;s__unclassified
Unigene1707	1.0805	1.3553	1.2035	0	0	0	0.0369	0.0509	yes	d__Bacteria;p__Planctomycetes;c__Planctomycetia;o__Planctomycetales;f__Planctomycetaceae;g__Rubinisphaera;s__Rubinisphaera_brasiliensis
Unigene1708	1.1938	1.1809	1.2562	0	0	0	0.0369	0.0509	yes	d__unclassified;p__unclassified;c__unclassified;o__unclassified;f__unclassified;g__unclassified;s__unclassified
Unigene1709	1.3991	1.5553	1.6452	0	0	0	0.0369	0.0509	yes	d__unclassified;p__unclassified;c__unclassified;o__unclassified;f__unclassified;g__unclassified;s__unclassified
Unigene1710	1.0022	0.5652	1.0177	0	0	0	0.0369	0.0509	yes	d__Eukaryota;p__Basidiomycota;c__Agaricomycetes;o__Agaricales;f__Schizophyllaceae;g__Schizophyllum;s__Schizophyllum_commune
Unigene1711	1.2841	0.3847	0.8313	0	0	0	0.0369	0.0509	yes	d__Eukaryota;p__Ascomycota;c__Eurotiomycetes;o__Eurotiales;f__Aspergillaceae;g__Aspergillus;s__Aspergillus_oryzae
Unigene1712	0.9704	0.722	0.7978	0	0	0	0.0369	0.0509	yes	d__unclassified;p__unclassified;c__unclassified;o__unclassified;f__unclassified;g__unclassified;s__unclassified
Unigene1713	3.0104	3.6495	1.8519	0	0	0	0.0369	0.0509	yes	d__Bacteria;p__Proteobacteria;c__Gammaproteobacteria;o__Xanthomonadales;f__Xanthomonadaceae;g__Pseudoxanthomonas;s__Pseudoxanthomonas_suwonensis
Unigene1714	2.8124	3.2496	2.9337	0.0224	0	0	0.0369	0.0509	yes	d__Bacteria;p__Proteobacteria;c__Alphaproteobacteria;o__Sphingomonadales;f__Sphingomonadaceae;g__Sphingobium;s__Sphingobium_xenophagum
Unigene1715	2.0681	2.2221	2.0431	0	0.0214	0	0.0369	0.0509	yes	d__Bacteria;p__Proteobacteria;c__Betaproteobacteria;o__Hydrogenophilales;f__Hydrogenophilaceae;g__Thiobacillus;s__Thiobacillus_denitrificans
Unigene1716	2.2702	2.2621	1.4303	0.0772	0	0	0.0369	0.0509	yes	d__Eukaryota;p__Glomeromycota;c__Glomeromycetes;o__Glomerales;f__Glomeraceae;g__Rhizophagus;s__Rhizophagus_irregularis
Unigene1717	1.5235	2.2287	1.9105	0	0	0.0448	0.0369	0.0509	yes	d__Bacteria;p__Proteobacteria;c__Alphaproteobacteria;o__Rhodobacterales;f__Rhodobacteraceae;g__Sulfitobacter;s__Sulfitobacter_mediterraneus
Unigene1718	1.1089	0.9242	0.9898	0	0	0	0.0369	0.0509	yes	d__Bacteria;p__Proteobacteria;c__Alphaproteobacteria;o__Rhodobacterales;f__Hyphomonadaceae;g__Hyphomonas;s__Hyphomonas_unclassified
Unigene1719	1.0691	0.8352	1.1484	0	0	0	0.0369	0.0509	yes	d__Bacteria;p__Proteobacteria;c__Betaproteobacteria;o__Rhodocyclales;f__Rhodocyclaceae;g__Thauera;s__Thauera_sp._27
Unigene1720	1.2929	1.1662	1.1706	0	0	0	0.0369	0.0509	yes	d__Bacteria;p__Proteobacteria;c__Betaproteobacteria;o__Rhodocyclales;f__Rhodocyclaceae;g__Thauera;s__Thauera_phenylacetica
Unigene1721	1.5141	1.3648	0.6702	0	0	0	0.0369	0.0509	yes	d__unclassified;p__unclassified;c__unclassified;o__unclassified;f__unclassified;g__unclassified;s__unclassified
Unigene1722	1.8366	1.5653	0.1409	0.1611	0	0	0.0369	0.0509	yes	d__unclassified;p__unclassified;c__unclassified;o__unclassified;f__unclassified;g__unclassified;s__unclassified
Unigene1723	1.0687	0.9655	0.7162	0	0	0	0.0369	0.0509	yes	d__Bacteria;p__Chlorobi;c__Chlorobia;o__Chlorobiales;f__Chlorobiaceae;g__Chlorobium;s__Chlorobium_sp._GBChlB
Unigene1724	0.3919	0.5103	0.4677	0	0	0	0.0369	0.0509	yes	d__Bacteria;p__Bacteria_noname;c__Bacteria_noname;o__Bacteria_noname;f__Bacteria_noname;g__Bacteria_noname;s__uncultured_bacterium
Unigene1725	6.0651	6.7772	6.0491	0.0738	0	0	0.0369	0.0509	yes	d__Bacteria;p__Proteobacteria;c__Alphaproteobacteria;o__Caulobacterales;f__Caulobacteraceae;g__Brevundimonas;s__Brevundimonas_aveniformis
Unigene1726	7.6744	9.4475	10.1411	0	0	0.028	0.0369	0.0509	yes	d__unclassified;p__unclassified;c__unclassified;o__unclassified;f__unclassified;g__unclassified;s__unclassified
Unigene1727	3.2124	4.5322	6.0954	0	0	0	0.0369	0.0509	yes	d__unclassified;p__unclassified;c__unclassified;o__unclassified;f__unclassified;g__unclassified;s__unclassified
Unigene1728	3.9718	2.7195	1.9788	0	0	0	0.0369	0.0509	yes	d__unclassified;p__unclassified;c__unclassified;o__unclassified;f__unclassified;g__unclassified;s__unclassified
Unigene1729	3.5416	0.6783	2.1983	0	0	0	0.0369	0.0509	yes	d__Bacteria;p__Proteobacteria;c__Alphaproteobacteria;o__Rhodobacterales;f__Hyphomonadaceae;g__Hyphomonas;s__Hyphomonas_polymorpha
Unigene1730	3.5987	3.0228	3.0267	0	0	0.1362	0.0369	0.0509	yes	d__Bacteria;p__Proteobacteria;c__Alphaproteobacteria;o__Rhodobacterales;f__Hyphomonadaceae;g__Hyphomonas;s__Hyphomonas_hirschiana
Unigene1731	1.2493	1.0572	1.1287	0	0	0	0.0369	0.0509	yes	d__Bacteria;p__Proteobacteria;c__Deltaproteobacteria;o__Desulfobacterales;f__Desulfobacteraceae;g__Desulfatitalea;s__Desulfatitalea_sp._BRH_c12
Unigene1732	2.6691	2.0059	2.8038	0	0.0234	0	0.0369	0.0509	yes	d__Bacteria;p__Proteobacteria;c__Betaproteobacteria;o__Rhodocyclales;f__Rhodocyclaceae;g__Thauera;s__Thauera_phenylacetica
Unigene1733	2.796	2.2758	3.001	0	0	0	0.0369	0.0509	yes	d__Bacteria;p__Proteobacteria;c__Betaproteobacteria;o__Rhodocyclales;f__Rhodocyclaceae;g__Thauera;s__Thauera_sp._MZ1T
Unigene1734	1.5336	2.2651	1.725	0	0	0	0.0369	0.0509	yes	d__Bacteria;p__Proteobacteria;c__Betaproteobacteria;o__Hydrogenophilales;f__Hydrogenophilaceae;g__Thiobacillus;s__Thiobacillus_denitrificans
Unigene1735	2.6047	1.2613	2.9523	0	0	0	0.0369	0.0509	yes	d__unclassified;p__unclassified;c__unclassified;o__unclassified;f__unclassified;g__unclassified;s__unclassified
Unigene1736	1.9817	0.8394	1.1266	0	0	0	0.0369	0.0509	yes	d__Bacteria;p__Proteobacteria;c__Deltaproteobacteria;o__Desulfuromonadales;f__Geobacteraceae;g__Geoalkalibacter;s__Geoalkalibacter_ferrihydriticus
Unigene1737	3.6421	3.0178	1.9561	0	0	0	0.0369	0.0509	yes	d__Bacteria;p__Proteobacteria;c__Alphaproteobacteria;o__Rhodobacterales;f__Hyphomonadaceae;g__Hyphomonas;s__Hyphomonas_beringensis
Unigene1738	1.8784	1.8806	2.1619	0	0	0	0.0369	0.0509	yes	d__unclassified;p__unclassified;c__unclassified;o__unclassified;f__unclassified;g__unclassified;s__unclassified
Unigene1739	1.0187	1.0287	1.1847	0	0	0	0.0369	0.0509	yes	d__Bacteria;p__Firmicutes;c__Bacilli;o__Bacillales;f__Paenibacillaceae;g__Paenibacillus;s__Paenibacillus_terrigena
Unigene1740	1.151	0.6628	0.8056	0	0	0	0.0369	0.0509	yes	d__Bacteria;p__Parcubacteria;c__Parcubacteria_noname;o__Parcubacteria_noname;f__Parcubacteria_noname;g__Parcubacteria_noname;s__Parcubacteria_bacterium_RAAC4_OD1_1
Unigene1741	1.6336	1.3655	1.8223	0	0	0	0.0369	0.0509	yes	d__Bacteria;p__Bacteroidetes;c__Cytophagia;o__Cytophagales;f__Cyclobacteriaceae;g__Algoriphagus;s__Algoriphagus_marincola
Unigene1742	13.4829	13.6654	13.3624	0	0	0	0.0369	0.0509	yes	d__unclassified;p__unclassified;c__unclassified;o__unclassified;f__unclassified;g__unclassified;s__unclassified
Unigene1743	3.4978	3.2812	3.6272	0.0314	0.0288	0	0.0369	0.0509	yes	d__Bacteria;p__Bacteroidetes;c__Sphingobacteriia;o__Sphingobacteriales;f__Chitinophagaceae;g__Terrimonas;s__Terrimonas_ferruginea
Unigene1744	6.6357	5.8139	4.4966	0	0.1498	0	0.0369	0.0509	yes	d__Bacteria;p__Proteobacteria;c__Gammaproteobacteria;o__Xanthomonadales;f__Xanthomonadaceae;g__Pseudoxanthomonas;s__Pseudoxanthomonas_sp._J35
Unigene1745	1.5281	2.0349	0.7694	0	0	0	0.0369	0.0509	yes	d__unclassified;p__unclassified;c__unclassified;o__unclassified;f__unclassified;g__unclassified;s__unclassified
Unigene1746	3.5211	2.7919	2.0355	0	0	0	0.0369	0.0509	yes	d__Bacteria;p__Proteobacteria;c__Alphaproteobacteria;o__Rhodospirillales;f__Rhodospirillaceae;g__Inquilinus;s__Inquilinus_limosus
Unigene1747	0.4775	0.3815	0.5496	0	0	0	0.0369	0.0509	yes	d__unclassified;p__unclassified;c__unclassified;o__unclassified;f__unclassified;g__unclassified;s__unclassified
Unigene1748	1.5646	1.5608	1.4156	0	0.0218	0.0089	0.0369	0.0509	yes	d__Bacteria;p__Proteobacteria;c__Alphaproteobacteria;o__Rhodobacterales;f__Hyphomonadaceae;g__Hyphomonas;s__Hyphomonas_polymorpha
Unigene1749	1.9101	1.0174	1.2824	0	0	0	0.0369	0.0509	yes	d__unclassified;p__unclassified;c__unclassified;o__unclassified;f__unclassified;g__unclassified;s__unclassified
Unigene1750	0.9795	0.9131	0.2114	0	0	0	0.0369	0.0509	yes	d__unclassified;p__unclassified;c__unclassified;o__unclassified;f__unclassified;g__unclassified;s__unclassified
Unigene1751	0.6586	0.5043	0.5922	0	0	0	0.0369	0.0509	yes	d__Bacteria;p__Planctomycetes;c__Planctomycetia;o__Planctomycetales;f__Planctomycetaceae;g__Rubinisphaera;s__Rubinisphaera_brasiliensis
Unigene1752	0.8229	0.5927	0.4802	0	0	0	0.0369	0.0509	yes	d__Bacteria;p__Proteobacteria;c__Deltaproteobacteria;o__Bdellovibrionales;f__Bdellovibrionaceae;g__Bdellovibrio;s__Bdellovibrio_sp._ArHS
Unigene1753	0.825	0.5593	0.7193	0	0	0	0.0369	0.0509	yes	d__Bacteria;p__Proteobacteria;c__Deltaproteobacteria;o__Bdellovibrionales;f__Bdellovibrionaceae;g__Bdellovibrio;s__Bdellovibrio_bacteriovorus
Unigene1754	0.5618	0	0.6466	0	0	0	0.0369	0.0509	yes	d__unclassified;p__unclassified;c__unclassified;o__unclassified;f__unclassified;g__unclassified;s__unclassified
Unigene1755	2.597	2.4692	0.932	0.1469	0	0	0.0369	0.0509	yes	d__Bacteria;p__Proteobacteria;c__Betaproteobacteria;o__Hydrogenophilales;f__Hydrogenophilaceae;g__Thiobacillus;s__Thiobacillus_thioparus
Unigene1756	15.3079	13.2992	12.1693	0.0538	0.0659	0.0537	0.0369	0.0509	yes	d__Bacteria;p__Proteobacteria;c__Betaproteobacteria;o__Rhodocyclales;f__Rhodocyclaceae;g__Azoarcus;s__Azoarcus_sp._KH32C
Unigene1757	3.416	3.8487	3.0258	0	0	0	0.0369	0.0509	yes	d__Bacteria;p__Proteobacteria;c__Alphaproteobacteria;o__Rhodobacterales;f__Hyphomonadaceae;g__Oceanicaulis;s__Oceanicaulis_sp._HL-87
Unigene1758	3.4891	3.3507	2.7259	0	0	0	0.0369	0.0509	yes	d__Bacteria;p__Proteobacteria;c__Alphaproteobacteria;o__Sphingomonadales;f__Sphingomonadaceae;g__Sphingomonas;s__Sphingomonas_sp._MM-1
Unigene1759	0.9096	0.969	1.0992	0	0	0	0.0369	0.0509	yes	d__Bacteria;p__Firmicutes;c__Clostridia;o__Clostridiales;f__Peptococcaceae;g__Desulfotomaculum;s__Desulfotomaculum_acetoxidans
Unigene1760	2.5486	1.1432	2.4392	0	0	0	0.0369	0.0509	yes	d__Bacteria;p__Proteobacteria;c__Betaproteobacteria;o__Burkholderiales;f__Comamonadaceae;g__Acidovorax;s__Acidovorax_sp._JHL-3
Unigene1761	3.4544	0.8118	0.877	0	0	0	0.0369	0.0509	yes	d__unclassified;p__unclassified;c__unclassified;o__unclassified;f__unclassified;g__unclassified;s__unclassified
Unigene1762	0.5467	0.7536	1.0548	0	0	0	0.0369	0.0509	yes	d__Bacteria;p__Proteobacteria;c__Deltaproteobacteria;o__Desulfobacterales;f__Desulfobacteraceae;g__Desulfobacula;s__Desulfobacula_sp._TS
Unigene1763	0.7774	0.631	0.4686	0	0	0	0.0369	0.0509	yes	d__unclassified;p__unclassified;c__unclassified;o__unclassified;f__unclassified;g__unclassified;s__unclassified
Unigene1764	0.7022	0.8229	1.2931	0	0	0	0.0369	0.0509	yes	d__Bacteria;p__Proteobacteria;c__Betaproteobacteria;o__Hydrogenophilales;f__Hydrogenophilaceae;g__Thiobacillus;s__Thiobacillus_denitrificans
Unigene1765	9.2722	7.7377	7.1321	0.0407	0	0	0.0369	0.0509	yes	d__Bacteria;p__Proteobacteria;c__Betaproteobacteria;o__Hydrogenophilales;f__Hydrogenophilaceae;g__Thiobacillus;s__Thiobacillus_denitrificans
Unigene1766	4.0589	3.7427	3.6901	0.0449	0	0	0.0369	0.0509	yes	d__unclassified;p__unclassified;c__unclassified;o__unclassified;f__unclassified;g__unclassified;s__unclassified
Unigene1767	2.9452	3.1985	3.0935	0	0.0691	0	0.0369	0.0509	yes	d__Bacteria;p__Proteobacteria;c__Gammaproteobacteria;o__Pseudomonadales;f__Pseudomonadaceae;g__Pseudomonas;s__Pseudomonas_chloritidismutans
Unigene1768	1.265	0.8422	0.5823	0	0	0	0.0369	0.0509	yes	d__Bacteria;p__Proteobacteria;c__Betaproteobacteria;o__Hydrogenophilales;f__Hydrogenophilaceae;g__Thiobacillus;s__Thiobacillus_denitrificans
Unigene1769	4.1783	2.8615	3.6925	0	0	0	0.0369	0.0509	yes	d__Bacteria;p__Proteobacteria;c__Betaproteobacteria;o__Hydrogenophilales;f__Hydrogenophilaceae;g__Thiobacillus;s__Thiobacillus_denitrificans
Unigene1770	1.2395	1.2092	1.4115	0	0	0	0.0369	0.0509	yes	d__Bacteria;p__Proteobacteria;c__Deltaproteobacteria;o__Desulfuromonadales;f__Geobacteraceae;g__Geoalkalibacter;s__Geoalkalibacter_ferrihydriticus
Unigene1771	1.4176	0.4769	0.644	0	0	0	0.0369	0.0509	yes	d__unclassified;p__unclassified;c__unclassified;o__unclassified;f__unclassified;g__unclassified;s__unclassified
Unigene1772	2.7484	1.5703	2.368	0	0.0371	0	0.0369	0.0509	yes	d__Bacteria;p__Proteobacteria;c__Betaproteobacteria;o__Nitrosomonadales;f__Nitrosomonadaceae;g__Nitrosomonas;s__Nitrosomonas_europaea
Unigene1773	1.6703	0.9839	1.2891	0	0	0	0.0369	0.0509	yes	d__Bacteria;p__Proteobacteria;c__Deltaproteobacteria;o__Desulfobacterales;f__Desulfobacteraceae;g__Desulfococcus;s__Desulfococcus_multivorans
Unigene1774	1.0338	0.5244	0.6232	0	0	0	0.0369	0.0509	yes	d__unclassified;p__unclassified;c__unclassified;o__unclassified;f__unclassified;g__unclassified;s__unclassified
Unigene1775	0.955	0.0885	0.3823	0	0	0	0.0369	0.0509	yes	d__unclassified;p__unclassified;c__unclassified;o__unclassified;f__unclassified;g__unclassified;s__unclassified
Unigene1776	0.4245	1.6957	0.3664	0	0	0	0.0369	0.0509	yes	d__unclassified;p__unclassified;c__unclassified;o__unclassified;f__unclassified;g__unclassified;s__unclassified
Unigene1777	0.8427	0.4788	0.6466	0	0	0	0.0369	0.0509	yes	d__unclassified;p__unclassified;c__unclassified;o__unclassified;f__unclassified;g__unclassified;s__unclassified
Unigene1778	0.5788	0.6475	0.4996	0	0	0	0.0369	0.0509	yes	d__Bacteria;p__Bacteria_noname;c__Bacteria_noname;o__Bacteria_noname;f__Bacteria_noname;g__Bacteria_noname;s__uncultured_bacterium
Unigene1779	0.537	0.5312	0.3311	0	0	0	0.0369	0.0509	yes	d__Bacteria;p__Proteobacteria;c__Gammaproteobacteria;o__Chromatiales;f__Chromatiaceae;g__Thiorhodococcus;s__Thiorhodococcus_drewsii
Unigene1780	1.8849	0.4686	1.2293	0	0	0	0.0369	0.0509	yes	d__Bacteria;p__Proteobacteria;c__Gammaproteobacteria;o__Chromatiales;f__Ectothiorhodospiraceae;g__Ectothiorhodospira;s__Ectothiorhodospira_sp._PHS-1
Unigene1781	6.488	6.3866	5.6452	0	0	0.0511	0.0369	0.0509	yes	d__Bacteria;p__Proteobacteria;c__Gammaproteobacteria;o__Chromatiales;f__Ectothiorhodospiraceae;g__Thioalkalivibrio;s__Thioalkalivibrio_thiocyanoxidans
Unigene1782	3.8875	4.8426	3.8929	0.0201	0	0	0.0369	0.0509	yes	d__Bacteria;p__Proteobacteria;c__Betaproteobacteria;o__Hydrogenophilales;f__Hydrogenophilaceae;g__Thiobacillus;s__Thiobacillus_thioparus
Unigene1783	1.4149	0.649	0.6785	0	0	0	0.0369	0.0509	yes	d__Bacteria;p__Proteobacteria;c__Gammaproteobacteria;o__Gammaproteobacteria_noname;f__Gammaproteobacteria_noname;g__Sedimenticola;s__Sedimenticola_selenatireducens
Unigene1784	2.7122	3.1735	2.6098	0.0468	0	0	0.0369	0.0509	yes	d__Bacteria;p__Actinobacteria;c__Actinobacteria;o__Pseudonocardiales;f__Pseudonocardiaceae;g__Amycolatopsis;s__Amycolatopsis_orientalis
Unigene1785	0.4548	0.2422	0.1309	0	0	0	0.0369	0.0509	yes	d__Bacteria;p__Proteobacteria;c__Betaproteobacteria;o__Hydrogenophilales;f__Hydrogenophilaceae;g__Thiobacillus;s__Thiobacillus_thioparus
Unigene1786	3.6137	1.0999	1.0398	0	0	0	0.0369	0.0509	yes	d__unclassified;p__unclassified;c__unclassified;o__unclassified;f__unclassified;g__unclassified;s__unclassified
Unigene1787	2.235	2.2237	1.3371	0	0	0	0.0369	0.0509	yes	d__Bacteria;p__Proteobacteria;c__Betaproteobacteria;o__Gallionellales;f__Gallionellaceae;g__Gallionella;s__Gallionella_capsiferriformans
Unigene1788	1.3264	0.2826	1.0686	0	0	0	0.0369	0.0509	yes	d__Bacteria;p__Proteobacteria;c__Deltaproteobacteria;o__Desulfobacterales;f__Desulfobacteraceae;g__Desulfococcus;s__Desulfococcus_multivorans
Unigene1789	9.0198	4.9256	5.1469	0	0.0915	0	0.0369	0.0509	yes	d__Eukaryota;p__Ascomycota;c__Saccharomycetes;o__Saccharomycetales;f__Pichiaceae;g__Ogataea;s__Ogataea_parapolymorpha
Unigene1790	0.617	1.0574	0.5866	0	0	0	0.0369	0.0509	yes	d__Bacteria;p__Bacteroidetes;c__Cytophagia;o__Cytophagales;f__Cyclobacteriaceae;g__Cyclobacteriaceae_noname;s__Cyclobacteriaceae_bacterium_AK24
Unigene1791	1.2635	0.9303	1.2403	0.0244	0	0	0.0369	0.0509	yes	d__Bacteria;p__Proteobacteria;c__Deltaproteobacteria;o__Desulfuromonadales;f__Geobacteraceae;g__Geoalkalibacter;s__Geoalkalibacter_ferrihydriticus
Unigene1792	1.0904	0.5074	0.7212	0	0	0	0.0369	0.0509	yes	d__Bacteria;p__Proteobacteria;c__Deltaproteobacteria;o__Desulfuromonadales;f__Geobacteraceae;g__Geoalkalibacter;s__Geoalkalibacter_ferrihydriticus
Unigene1793	2.9267	1.559	0.6205	0	0	0	0.0369	0.0509	yes	d__Eukaryota;p__Chytridiomycota;c__Chytridiomycetes;o__Rhizophydiales;f__Rhizophydiales_noname;g__Batrachochytrium;s__Batrachochytrium_dendrobatidis
Unigene1794	6.3669	5.4785	4.5094	0	0	0	0.0369	0.0509	yes	d__Bacteria;p__Bacteroidetes;c__Cytophagia;o__Cytophagales;f__Cytophagaceae;g__Cytophaga;s__Cytophaga_aurantiaca
Unigene1795	1.1569	0.6949	1.1757	0	0	0	0.0369	0.0509	yes	d__Bacteria;p__Chloroflexi;c__Anaerolineae;o__Anaerolineales;f__Anaerolineaceae;g__Anaerolinea;s__Anaerolinea_thermophila
Unigene1796	0.9942	1.3962	1.3089	0	0	0	0.0369	0.0509	yes	d__Archaea;p__Euryarchaeota;c__Methanomicrobia;o__Methanocellales;f__Methanocellaceae;g__Methanocella;s__Methanocella_paludicola
Unigene1797	13.7457	11.8639	10.8445	0.0449	0.0206	0.0168	0.0369	0.0509	yes	d__Bacteria;p__Proteobacteria;c__Betaproteobacteria;o__Hydrogenophilales;f__Hydrogenophilaceae;g__Thiobacillus;s__Thiobacillus_denitrificans
Unigene1798	3.3219	3.7601	2.7877	0	0	0	0.0369	0.0509	yes	d__Bacteria;p__Proteobacteria;c__Betaproteobacteria;o__Burkholderiales;f__Burkholderiales_noname;g__Burkholderiales_noname;s__Burkholderiales_bacterium_GJ-E10
Unigene1799	2.3731	2.2507	1.8319	0.0666	0	0	0.0369	0.0509	yes	d__Bacteria;p__Planctomycetes;c__Phycisphaerae;o__Phycisphaerales;f__Phycisphaeraceae;g__Phycisphaera;s__Phycisphaera_mikurensis
Unigene1800	1.4796	1.0986	1.3288	0	0.0271	0	0.0369	0.0509	yes	d__Bacteria;p__Bacteroidetes;c__Cytophagia;o__Cytophagales;f__Flammeovirgaceae;g__Fulvivirga;s__Fulvivirga_imtechensis
Unigene1801	1.0429	0.7017	0.379	0	0	0	0.0369	0.0509	yes	d__Bacteria;p__Synergistetes;c__Synergistia;o__Synergistales;f__Synergistaceae;g__Aminiphilus;s__Aminiphilus_circumscriptus
Unigene1802	1.3136	0.8561	1.2984	0	0	0	0.0369	0.0509	yes	d__Bacteria;p__Proteobacteria;c__Deltaproteobacteria;o__Desulfovibrionales;f__Desulfovibrionaceae;g__Desulfovibrionaceae_unclassified;s__Desulfovibrionaceae_unclassified
Unigene1803	1.6226	2.1238	1.7608	0	0	0	0.0369	0.0509	yes	d__Bacteria;p__Synergistetes;c__Synergistia;o__Synergistales;f__Synergistaceae;g__Aminobacterium;s__Aminobacterium_mobile
Unigene1804	1.3451	0.8598	1.2385	0	0	0	0.0369	0.0509	yes	d__Bacteria;p__Firmicutes;c__Bacilli;o__Bacillales;f__Bacillaceae;g__Bacillus;s__Bacillus_sp._17376
Unigene1805	4.296	4.2119	5.2004	0.0901	0	0	0.0369	0.0509	yes	d__Bacteria;p__Cloacimonetes;c__Cloacimonetes_unclassified;o__Cloacimonetes_unclassified;f__Cloacimonetes_unclassified;g__Cloacimonetes_unclassified;s__Cloacimonetes_unclassified
Unigene1806	2.0574	2.733	2.631	0.0668	0	0	0.0369	0.0509	yes	d__unclassified;p__unclassified;c__unclassified;o__unclassified;f__unclassified;g__unclassified;s__unclassified
Unigene1807	1.6877	1.3659	1.2799	0	0	0	0.0369	0.0509	yes	d__Bacteria;p__Proteobacteria;c__Deltaproteobacteria;o__Desulfuromonadales;f__Geobacteraceae;g__Geoalkalibacter;s__Geoalkalibacter_ferrihydriticus
Unigene1808	1.5844	1.2659	1.2663	0	0	0	0.0369	0.0509	yes	d__Bacteria;p__Proteobacteria;c__Deltaproteobacteria;o__Desulfuromonadales;f__Geobacteraceae;g__Geoalkalibacter;s__Geoalkalibacter_ferrihydriticus
Unigene1809	1.0205	1.4154	1.3296	0	0	0	0.0369	0.0509	yes	d__Bacteria;p__Proteobacteria;c__Deltaproteobacteria;o__Desulfuromonadales;f__Geobacteraceae;g__Geoalkalibacter;s__Geoalkalibacter_ferrihydriticus
Unigene1810	1.0534	0.5386	0.7436	0.0185	0	0	0.0369	0.0509	yes	d__Bacteria;p__Proteobacteria;c__Deltaproteobacteria;o__Desulfuromonadales;f__Geobacteraceae;g__Geoalkalibacter;s__Geoalkalibacter_ferrihydriticus
Unigene1811	1.1512	1.0719	0.7557	0	0	0	0.0369	0.0509	yes	d__Bacteria;p__Planctomycetes;c__Planctomycetia;o__Planctomycetales;f__Planctomycetaceae;g__Rhodopirellula;s__Rhodopirellula_baltica
Unigene1812	0.8411	0.8382	1.2491	0	0.0328	0	0.0369	0.0509	yes	d__Bacteria;p__Synergistetes;c__Synergistia;o__Synergistales;f__Synergistaceae;g__Aminobacterium;s__Aminobacterium_mobile
Unigene1813	0.5116	0.9224	0.7096	0	0	0	0.0369	0.0509	yes	d__Bacteria;p__Bacteria_noname;c__Bacteria_noname;o__Bacteria_noname;f__Bacteria_noname;g__Bacteria_noname;s__uncultured_bacterium
Unigene1814	1.1506	1.185	0.927	0	0	0	0.0369	0.0509	yes	d__Bacteria;p__Bacteria_noname;c__Bacteria_noname;o__Bacteria_noname;f__Bacteria_noname;g__Bacteria_noname;s__uncultured_bacterium
Unigene1815	3.758	3.9433	2.4715	0	0	0	0.0369	0.0509	yes	d__Bacteria;p__Proteobacteria;c__Alphaproteobacteria;o__Rhizobiales;f__Rhodobiaceae;g__Afifella;s__Afifella_pfennigii
Unigene1816	2.4288	2.4997	1.9425	0	0	0	0.0369	0.0509	yes	d__Bacteria;p__Proteobacteria;c__Betaproteobacteria;o__Burkholderiales;f__Comamonadaceae;g__Variovorax;s__Variovorax_paradoxus
Unigene1817	1.5404	0.6746	0.5909	0	0	0	0.0369	0.0509	yes	d__Bacteria;p__Proteobacteria;c__Betaproteobacteria;o__Hydrogenophilales;f__Hydrogenophilaceae;g__Thiobacillus;s__Thiobacillus_thioparus
Unigene1818	2.194	1.4299	1.5299	0.034	0	0	0.0369	0.0509	yes	d__Bacteria;p__Proteobacteria;c__Betaproteobacteria;o__Hydrogenophilales;f__Hydrogenophilaceae;g__Thiobacillus;s__Thiobacillus_thioparus
Unigene1819	1.6185	1.3395	1.1854	0	0	0	0.0369	0.0509	yes	d__Bacteria;p__Proteobacteria;c__Gammaproteobacteria;o__Xanthomonadales;f__Xanthomonadaceae;g__Stenotrophomonas;s__Stenotrophomonas_maltophilia
Unigene1820	3.5872	2.4567	2.5737	0.0306	0	0	0.0369	0.0509	yes	d__Bacteria;p__Proteobacteria;c__Betaproteobacteria;o__Burkholderiales;f__Burkholderiaceae;g__Ralstonia;s__Ralstonia_pickettii
Unigene1821	4.2908	2.5313	3.2922	0.0303	0	0	0.0369	0.0509	yes	d__Bacteria;p__Proteobacteria;c__Deltaproteobacteria;o__Desulfobacterales;f__Desulfobacteraceae;g__Desulfococcus;s__Desulfococcus_multivorans
Unigene1822	0.7587	0.9699	0.9143	0	0	0	0.0369	0.0509	yes	d__unclassified;p__unclassified;c__unclassified;o__unclassified;f__unclassified;g__unclassified;s__unclassified
Unigene1823	1.2906	1.3749	1.7494	0	0.0693	0	0.0369	0.0509	yes	d__Bacteria;p__Proteobacteria;c__Alphaproteobacteria;o__Rhodobacterales;f__Hyphomonadaceae;g__Hyphomonas;s__Hyphomonas_polymorpha
Unigene1824	1.2421	1.0935	1.0273	0	0	0.0146	0.0369	0.0509	yes	d__Bacteria;p__Proteobacteria;c__Betaproteobacteria;o__Nitrosomonadales;f__Nitrosomonadaceae;g__Nitrosomonas;s__Nitrosomonas_europaea
Unigene1825	0.5547	0.4539	0.5551	0.0211	0	0	0.0369	0.0509	yes	d__Bacteria;p__Bacteroidetes;c__Sphingobacteriia;o__Sphingobacteriales;f__Sphingobacteriaceae;g__Pedobacter;s__Pedobacter_sp._R20-19
Unigene1826	1.1538	0.8154	1.2096	0.0301	0	0	0.0369	0.0509	yes	d__Bacteria;p__Bacteroidetes;c__Cytophagia;o__Cytophagales;f__Cytophagaceae;g__Emticicia;s__Emticicia_oligotrophica
Unigene1827	0.2729	0.5451	0.2355	0	0	0	0.0369	0.0509	yes	d__Bacteria;p__Bacteroidetes;c__Sphingobacteriia;o__Sphingobacteriales;f__Saprospiraceae;g__Lewinella;s__Lewinella_cohaerens
Unigene1828	1.0612	0.5862	0.7463	0	0	0	0.0369	0.0509	yes	d__Bacteria;p__Cyanobacteria;c__Cyanobacteria_noname;o__Chroococcales;f__Chroococcales_noname;g__Aphanocapsa;s__Aphanocapsa_montana
Unigene1829	0.6541	0.2787	0.6399	0	0	0	0.0369	0.0509	yes	d__Bacteria;p__Bacteroidetes;c__Sphingobacteriia;o__Sphingobacteriales;f__Saprospiraceae;g__Phaeodactylibacter;s__Phaeodactylibacter_xiamenensis
Unigene1830	7.2391	5.0407	4.9437	0.1147	0	0	0.0369	0.0509	yes	d__Bacteria;p__Proteobacteria;c__Betaproteobacteria;o__Hydrogenophilales;f__Hydrogenophilaceae;g__Thiobacillus;s__Thiobacillus_denitrificans
Unigene1831	9.787	11.1264	10.0135	0.0691	0	0	0.0369	0.0509	yes	d__Bacteria;p__Proteobacteria;c__Alphaproteobacteria;o__Caulobacterales;f__Caulobacteraceae;g__Brevundimonas;s__Brevundimonas_sp._KM4
Unigene1832	2.3657	2.6369	1.0336	0	0	0	0.0369	0.0509	yes	d__unclassified;p__unclassified;c__unclassified;o__unclassified;f__unclassified;g__unclassified;s__unclassified
Unigene1833	2.5193	2.0173	1.7246	0	0	0	0.0369	0.0509	yes	d__unclassified;p__unclassified;c__unclassified;o__unclassified;f__unclassified;g__unclassified;s__unclassified
Unigene1834	2.1818	1.2279	0.7107	0	0	0	0.0369	0.0509	yes	d__unclassified;p__unclassified;c__unclassified;o__unclassified;f__unclassified;g__unclassified;s__unclassified
Unigene1835	0.9215	0.5057	0.45	0	0	0	0.0369	0.0509	yes	d__Bacteria;p__Planctomycetes;c__Planctomycetia;o__Planctomycetales;f__Planctomycetaceae;g__Rubinisphaera;s__Rubinisphaera_brasiliensis
Unigene1836	1.0773	0.8387	0.9656	0	0	0	0.0369	0.0509	yes	d__Bacteria;p__Planctomycetes;c__Planctomycetia;o__Planctomycetales;f__Planctomycetaceae;g__Gimesia;s__Gimesia_maris
Unigene1837	1.198	1.0103	0.7468	0	0	0	0.0369	0.0509	yes	d__Bacteria;p__Proteobacteria;c__Betaproteobacteria;o__Rhodocyclales;f__Rhodocyclaceae;g__Thauera;s__Thauera_sp._27
Unigene1838	0.7753	0.8723	0.7005	0	0	0	0.0369	0.0509	yes	d__Bacteria;p__Proteobacteria;c__Alphaproteobacteria;o__Sphingomonadales;f__Sphingomonadaceae;g__Sphingomonas;s__Sphingomonas_sp._DC-6
Unigene1839	0.7971	0.579	0.6505	0.0191	0	0	0.0369	0.0509	yes	d__Bacteria;p__Firmicutes;c__Clostridia;o__Clostridiales;f__Ruminococcaceae;g__Acetivibrio;s__Acetivibrio_cellulolyticus
Unigene1840	2.931	2.2103	1.6677	0	0	0	0.0369	0.0509	yes	d__Bacteria;p__Proteobacteria;c__Betaproteobacteria;o__Nitrosomonadales;f__Nitrosomonadaceae;g__Nitrosomonas;s__Nitrosomonas_europaea
Unigene1841	2.0187	1.8539	2.0029	0	0	0	0.0369	0.0509	yes	d__Bacteria;p__Proteobacteria;c__Betaproteobacteria;o__Rhodocyclales;f__Rhodocyclaceae;g__Azoarcus;s__Azoarcus_toluclasticus
Unigene1842	0.8272	0.8812	0.9953	0	0	0	0.0369	0.0509	yes	d__Bacteria;p__Proteobacteria;c__Alphaproteobacteria;o__Rhizobiales;f__Xanthobacteraceae;g__Starkeya;s__Starkeya_novella
Unigene1843	1.8665	1.5742	1.7544	0.0409	0.0376	0	0.0369	0.0509	yes	d__Bacteria;p__Proteobacteria;c__Deltaproteobacteria;o__Desulfuromonadales;f__Geobacteraceae;g__Geoalkalibacter;s__Geoalkalibacter_ferrihydriticus
Unigene1844	1.0463	0.9145	1.127	0	0	0	0.0369	0.0509	yes	d__Bacteria;p__Proteobacteria;c__Deltaproteobacteria;o__Desulfuromonadales;f__Geobacteraceae;g__Geoalkalibacter;s__Geoalkalibacter_ferrihydriticus
Unigene1845	1.4496	1.3525	1.8756	0	0	0.0187	0.0369	0.0509	yes	d__Archaea;p__Archaea_noname;c__Archaea_noname;o__Archaea_noname;f__Archaea_noname;g__Archaea_noname;s__uncultured_archaeon
Unigene1846	0.8145	0.9698	1.1947	0	0	0	0.0369	0.0509	yes	d__Bacteria;p__Actinobacteria;c__Actinobacteria;o__Micrococcales;f__Intrasporangiaceae;g__Terracoccus;s__Terracoccus_sp._273MFTsu3.1
Unigene1847	0.8976	1.4152	1.157	0	0	0	0.0369	0.0509	yes	d__Bacteria;p__Bacteroidetes;c__Sphingobacteriia;o__Sphingobacteriales;f__Chitinophagaceae;g__Balneola;s__Balneola_vulgaris
Unigene1848	0.8729	0.7111	0.9455	0	0.062	0	0.0369	0.0509	yes	d__Bacteria;p__Bacteroidetes;c__Sphingobacteriia;o__Sphingobacteriales;f__Chitinophagaceae;g__Gracilimonas;s__Gracilimonas_tropica
Unigene1849	2.0216	1.7452	1.6849	0	0	0	0.0369	0.0509	yes	d__unclassified;p__unclassified;c__unclassified;o__unclassified;f__unclassified;g__unclassified;s__unclassified
Unigene1850	1.1812	1.1111	1.2293	0	0	0	0.0369	0.0509	yes	d__Bacteria;p__Proteobacteria;c__Deltaproteobacteria;o__Desulfuromonadales;f__Geobacteraceae;g__Geoalkalibacter;s__Geoalkalibacter_ferrihydriticus
Unigene1851	2.0857	2.6898	2.3373	0	0.1325	0	0.0369	0.0509	yes	d__Bacteria;p__Proteobacteria;c__Betaproteobacteria;o__Hydrogenophilales;f__Hydrogenophilaceae;g__Thiobacillus;s__Thiobacillus_denitrificans
Unigene1852	12.128	9.4413	8.9943	0.0675	0.0496	0.0202	0.0369	0.0509	yes	d__Bacteria;p__Proteobacteria;c__Betaproteobacteria;o__Hydrogenophilales;f__Hydrogenophilaceae;g__Thiobacillus;s__Thiobacillus_thioparus
Unigene1853	2.2747	1.8905	1.8196	0	0	0	0.0369	0.0509	yes	d__Bacteria;p__Proteobacteria;c__Alphaproteobacteria;o__Alphaproteobacteria_noname;f__Alphaproteobacteria_noname;g__Geminicoccus;s__Geminicoccus_roseus
Unigene1854	1.7907	0.9249	2.1234	0	0	0	0.0369	0.0509	yes	d__Bacteria;p__Proteobacteria;c__Gammaproteobacteria;o__Xanthomonadales;f__Xanthomonadaceae;g__Pseudoxanthomonas;s__Pseudoxanthomonas_suwonensis
Unigene1855	1.0299	0.6982	0	0	0	0	0.0369	0.0509	yes	d__Bacteria;p__Proteobacteria;c__Gammaproteobacteria;o__Oceanospirillales;f__Halomonadaceae;g__Halomonas;s__Halomonas_salina
Unigene1856	0.6518	0.827	1.1379	0	0.0177	0	0.0369	0.0509	yes	d__Bacteria;p__Proteobacteria;c__Alphaproteobacteria;o__Rhizobiales;f__Phyllobacteriaceae;g__Aminobacter;s__Aminobacter_sp._J41
Unigene1857	1.3958	0.7239	0.9723	0	0	0	0.0369	0.0509	yes	d__Bacteria;p__Proteobacteria;c__Alphaproteobacteria;o__Rhizobiales;f__Rhizobiaceae;g__Sinorhizobium;s__Sinorhizobium_fredii
Unigene1858	0.9831	1.4962	0.9699	0	0	0	0.0369	0.0509	yes	d__Bacteria;p__Proteobacteria;c__Alphaproteobacteria;o__Rhizobiales;f__Methylobacteriaceae;g__Microvirga;s__Microvirga_flocculans
Unigene1859	1.4741	1.2607	1.0275	0	0.0251	0	0.0369	0.0509	yes	d__Bacteria;p__Ignavibacteriae;c__Ignavibacteria;o__Ignavibacteriales;f__Ignavibacteriaceae;g__Ignavibacterium;s__Ignavibacterium_album
Unigene1860	0.9259	0.9042	0.7005	0.0226	0.0207	0	0.0369	0.0509	yes	d__Bacteria;p__Proteobacteria;c__Deltaproteobacteria;o__Desulfuromonadales;f__Desulfuromonadaceae;g__Desulfuromonas;s__Desulfuromonas_acetoxidans
Unigene1861	13.1091	12.8436	13.2694	0	0	0	0.0369	0.0509	yes	d__Bacteria;p__Proteobacteria;c__Alphaproteobacteria;o__Caulobacterales;f__Caulobacteraceae;g__Brevundimonas;s__Brevundimonas_aveniformis
Unigene1862	6.7986	8.3205	6.8465	0.071	0	0.0266	0.0369	0.0509	yes	d__Bacteria;p__Proteobacteria;c__Alphaproteobacteria;o__Caulobacterales;f__Caulobacteraceae;g__Brevundimonas;s__Brevundimonas_abyssalis
Unigene1863	0.396	0.6204	0.2949	0	0	0	0.0369	0.0509	yes	d__Bacteria;p__Proteobacteria;c__Alphaproteobacteria;o__Sphingomonadales;f__Sphingomonadaceae;g__Sphingomonas;s__Sphingomonas_sp._Mn802worker
Unigene1864	0.4189	0.5355	0.5785	0	0	0	0.0369	0.0509	yes	d__unclassified;p__unclassified;c__unclassified;o__unclassified;f__unclassified;g__unclassified;s__unclassified
Unigene1865	1.0649	0.904	1.8958	0	0	0	0.0369	0.0509	yes	d__Bacteria;p__Bacteroidetes;c__Sphingobacteriia;o__Sphingobacteriales;f__Chitinophagaceae;g__Sediminibacterium;s__Sediminibacterium_salmoneum
Unigene1866	0.6418	0.7932	0.4432	0	0	0	0.0369	0.0509	yes	d__Bacteria;p__Bacteroidetes;c__Flavobacteriia;o__Flavobacteriales;f__Flavobacteriaceae;g__Flavobacterium;s__Flavobacterium_cauense
Unigene1867	0.7674	1.1809	0.9814	0	0	0	0.0369	0.0509	yes	d__unclassified;p__unclassified;c__unclassified;o__unclassified;f__unclassified;g__unclassified;s__unclassified
Unigene1868	2.712	2.0916	2.7383	0.0219	0	0	0.0369	0.0509	yes	d__Bacteria;p__Proteobacteria;c__Gammaproteobacteria;o__Pseudomonadales;f__Pseudomonadaceae;g__Pseudomonas;s__Pseudomonas_aeruginosa
Unigene1869	1.168	1.2443	1.1466	0	0	0	0.0369	0.0509	yes	d__unclassified;p__unclassified;c__unclassified;o__unclassified;f__unclassified;g__unclassified;s__unclassified
Unigene1870	1.8686	0.8847	1.6726	0	0	0	0.0369	0.0509	yes	d__unclassified;p__unclassified;c__unclassified;o__unclassified;f__unclassified;g__unclassified;s__unclassified
Unigene1871	1.4574	1.6031	2.1001	0.0312	0	0	0.0369	0.0509	yes	d__Bacteria;p__Verrucomicrobia;c__Opitutae;o__Opitutales;f__Opitutaceae;g__Diplosphaera;s__Diplosphaera_colitermitum
Unigene1872	0.2581	0.6875	0	0	0	0	0.0369	0.0509	yes	d__unclassified;p__unclassified;c__unclassified;o__unclassified;f__unclassified;g__unclassified;s__unclassified
Unigene1873	1.4941	0.9363	1.9219	0	0	0	0.0369	0.0509	yes	d__Bacteria;p__Proteobacteria;c__Deltaproteobacteria;o__Desulfuromonadales;f__Geobacteraceae;g__Geoalkalibacter;s__Geoalkalibacter_ferrihydriticus
Unigene1874	1.9166	1.367	1.6637	0	0.0392	0	0.0369	0.0509	yes	d__Bacteria;p__Proteobacteria;c__Deltaproteobacteria;o__Desulfuromonadales;f__Geobacteraceae;g__Geoalkalibacter;s__Geoalkalibacter_ferrihydriticus
Unigene1875	0.5823	0.4786	0.5362	0.0438	0	0	0.0369	0.0509	yes	d__Bacteria;p__Proteobacteria;c__Deltaproteobacteria;o__Desulfobacterales;f__Desulfobacteraceae;g__Desulfococcus;s__Desulfococcus_multivorans
Unigene1876	1.7574	0.9456	1.2871	0	0	0	0.0369	0.0509	yes	d__Bacteria;p__Spirochaetes;c__Spirochaetia;o__Spirochaetia_noname;f__Leptospiraceae;g__Turneriella;s__Turneriella_parva
Unigene1877	2.597	1.8445	1.6391	0	0	0	0.0369	0.0509	yes	d__Bacteria;p__Proteobacteria;c__Gammaproteobacteria;o__Chromatiales;f__Chromatiaceae;g__Nitrosococcus;s__Nitrosococcus_halophilus
Unigene1878	1.3226	0.8899	0.8652	0	0	0	0.0369	0.0509	yes	d__Bacteria;p__Proteobacteria;c__Deltaproteobacteria;o__Desulfobacterales;f__Desulfobacteraceae;g__Desulfococcus;s__Desulfococcus_multivorans
Unigene1879	2.6312	1.7649	2.5797	0	0	0	0.0369	0.0509	yes	d__unclassified;p__unclassified;c__unclassified;o__unclassified;f__unclassified;g__unclassified;s__unclassified
Unigene1880	4.2548	5.0545	5.3021	0	0	0.0301	0.0369	0.0509	yes	d__Bacteria;p__Proteobacteria;c__Alphaproteobacteria;o__Rhodobacterales;f__Hyphomonadaceae;g__Oceanicaulis;s__Oceanicaulis_sp._HL-87
Unigene1881	2.7287	3.343	1.1777	0	0	0	0.0369	0.0509	yes	d__Bacteria;p__Proteobacteria;c__Betaproteobacteria;o__Hydrogenophilales;f__Hydrogenophilaceae;g__Thiobacillus;s__Thiobacillus_denitrificans
Unigene1882	3.7286	2.8339	3.5886	0.0574	0	0.0429	0.0369	0.0509	yes	d__Bacteria;p__Proteobacteria;c__Deltaproteobacteria;o__Desulfuromonadales;f__Geobacteraceae;g__Geoalkalibacter;s__Geoalkalibacter_ferrihydriticus
Unigene1883	2.4344	0.5985	1.8319	0	0	0	0.0369	0.0509	yes	d__Bacteria;p__Proteobacteria;c__Betaproteobacteria;o__Hydrogenophilales;f__Hydrogenophilaceae;g__Thiobacillus;s__Thiobacillus_denitrificans
Unigene1884	2.9207	2.6835	3.2192	0.0203	0	0	0.0369	0.0509	yes	d__Bacteria;p__Proteobacteria;c__Betaproteobacteria;o__Hydrogenophilales;f__Hydrogenophilaceae;g__Thiobacillus;s__Thiobacillus_thioparus
Unigene1885	0.3293	0.4385	0.379	0	0	0	0.0369	0.0509	yes	d__Bacteria;p__Deinococcus-Thermus;c__Deinococci;o__Deinococcales;f__Deinococcaceae;g__Deinococcus;s__Deinococcus_geothermalis
Unigene1886	1.6749	1.7084	1.1279	0	0	0	0.0369	0.0509	yes	d__Bacteria;p__Chloroflexi;c__Chloroflexia;o__Chloroflexales;f__Chloroflexaceae;g__Chloroflexus;s__Chloroflexus_aggregans
Unigene1887	1.4517	1.9128	1.1871	0	0	0	0.0369	0.0509	yes	d__Bacteria;p__Bacteroidetes;c__Sphingobacteriia;o__Sphingobacteriales;f__Chitinophagaceae;g__Gracilimonas;s__Gracilimonas_tropica
Unigene1888	1.2257	1.7411	1.9985	0	0	0	0.0369	0.0509	yes	d__Bacteria;p__Verrucomicrobia;c__Spartobacteria;o__Spartobacteria_noname;f__Spartobacteria_noname;g__Chthoniobacter;s__Chthoniobacter_flavus
Unigene1889	2.2462	1.7905	0.8497	0	0	0	0.0369	0.0509	yes	d__Bacteria;p__Bacteroidetes;c__Cytophagia;o__Cytophagales;f__Cytophagaceae;g__Flectobacillus;s__Flectobacillus_major
Unigene1890	2.2284	2.2383	1.5572	0	0	0	0.0369	0.0509	yes	d__Bacteria;p__Proteobacteria;c__Betaproteobacteria;o__Rhodocyclales;f__Rhodocyclaceae;g__Thauera;s__Thauera_phenylacetica
Unigene1891	1.1428	1.3914	0.7046	0	0	0	0.0369	0.0509	yes	d__Bacteria;p__Proteobacteria;c__Gammaproteobacteria;o__Xanthomonadales;f__Xanthomonadaceae;g__Stenotrophomonas;s__Stenotrophomonas_maltophilia
Unigene1892	2.1582	1.5931	1.017	0	0	0	0.0369	0.0509	yes	d__Bacteria;p__Proteobacteria;c__Gammaproteobacteria;o__Pseudomonadales;f__Pseudomonadaceae;g__Pseudomonas;s__Pseudomonas_aeruginosa
Unigene1893	1.6521	1.7841	1.094	0	0	0	0.0369	0.0509	yes	d__Bacteria;p__Proteobacteria;c__Gammaproteobacteria;o__Pseudomonadales;f__Pseudomonadaceae;g__Pseudomonas;s__Pseudomonas_aeruginosa
Unigene1894	1.3093	1.3265	0.7387	0	0	0	0.0369	0.0509	yes	d__Bacteria;p__Bacteroidetes;c__Sphingobacteriia;o__Sphingobacteriales;f__Saprospiraceae;g__Lewinella;s__Lewinella_cohaerens
Unigene1895	1.9747	2.142	1.9008	0	0	0	0.0369	0.0509	yes	d__Eukaryota;p__Eukaryota_noname;c__Eukaryota_noname;o__Mucorales;f__Rhizopodaceae;g__Rhizopus;s__Rhizopus_microsporus
Unigene1896	0.4548	0.4037	0	0	0	0	0.0369	0.0509	yes	d__Bacteria;p__Thermotogae;c__Thermotogae;o__Kosmotogales;f__Kosmotogaceae;g__Mesotoga;s__Mesotoga_unclassified
Unigene1897	0.8571	0.9783	0.3171	0	0	0	0.0369	0.0509	yes	d__Bacteria;p__Thermotogae;c__Thermotogae;o__Kosmotogales;f__Kosmotogaceae;g__Mesotoga;s__Mesotoga_infera
Unigene1898	1.1582	0.5845	0.3508	0	0	0	0.0369	0.0509	yes	d__Bacteria;p__Thermotogae;c__Thermotogae;o__Kosmotogales;f__Kosmotogaceae;g__Mesotoga;s__Mesotoga_infera
Unigene1899	0.5457	0.5814	0.314	0	0	0	0.0369	0.0509	yes	d__unclassified;p__unclassified;c__unclassified;o__unclassified;f__unclassified;g__unclassified;s__unclassified
Unigene1900	1.3336	1.4207	1.6339	0	0	0	0.0369	0.0509	yes	d__Bacteria;p__Proteobacteria;c__Gammaproteobacteria;o__Pseudomonadales;f__Pseudomonadaceae;g__Pseudomonas;s__Pseudomonas_denitrificans
Unigene1901	1.3023	1.1562	1.0492	0	0	0	0.0369	0.0509	yes	d__Bacteria;p__Proteobacteria;c__Gammaproteobacteria;o__Pseudomonadales;f__Pseudomonadaceae;g__Pseudomonas;s__Pseudomonas_alcaligenes
Unigene1902	0.755	0.9819	0.8125	0	0	0	0.0369	0.0509	yes	d__Bacteria;p__Bacteria_noname;c__Bacteria_noname;o__Bacteria_noname;f__Bacteria_noname;g__Bacteria_noname;s__uncultured_bacterium
Unigene1903	3.5262	4.6526	4.2734	0	0	0.0251	0.0369	0.0509	yes	d__Viruses;p__Viruses_noname;c__Viruses_noname;o__Caudovirales;f__Siphoviridae;g__Siphoviridae_noname;s__Achromobacter_phage_83-24
Unigene1904	6.8975	7.5563	6.1708	0.0735	0.0674	0	0.0369	0.0509	yes	d__Bacteria;p__Proteobacteria;c__Betaproteobacteria;o__Hydrogenophilales;f__Hydrogenophilaceae;g__Thiobacillus;s__Thiobacillus_thioparus
Unigene1905	7.9401	4.9097	5.7834	0	0	0.0547	0.0369	0.0509	yes	d__Bacteria;p__Proteobacteria;c__Betaproteobacteria;o__Hydrogenophilales;f__Hydrogenophilaceae;g__Thiobacillus;s__Thiobacillus_denitrificans
Unigene1906	1.5571	2.433	2.0311	0	0	0	0.0369	0.0509	yes	d__Bacteria;p__Proteobacteria;c__Alphaproteobacteria;o__Rhizobiales;f__Rhizobiaceae;g__Ensifer;s__Ensifer_sojae
Unigene1907	2.7534	1.8667	1.8393	0.0253	0	0	0.0369	0.0509	yes	d__Bacteria;p__Proteobacteria;c__Alphaproteobacteria;o__Rhizobiales;f__Phyllobacteriaceae;g__Mesorhizobium;s__Mesorhizobium_sp._URHA0056
Unigene1908	1.5789	1.1282	0.9751	0.0507	0	0	0.0369	0.0509	yes	d__Bacteria;p__Proteobacteria;c__Betaproteobacteria;o__Rhodocyclales;f__Rhodocyclaceae;g__Thauera;s__Thauera_sp._28
Unigene1909	2.2763	1.9505	1.9648	0	0	0	0.0369	0.0509	yes	d__Bacteria;p__Bacteroidetes;c__Cytophagia;o__Cytophagales;f__Cytophagaceae;g__Hymenobacter;s__Hymenobacter_norwichensis
Unigene1910	2.593	2.7077	2.4524	0	0	0	0.0369	0.0509	yes	d__Bacteria;p__Bacteroidetes;c__Flavobacteriia;o__Flavobacteriales;f__Flavobacteriaceae;g__Flavobacterium;s__Flavobacterium_unclassified
Unigene1911	1.3352	0.569	1.0847	0	0	0	0.0369	0.0509	yes	d__Bacteria;p__Proteobacteria;c__Deltaproteobacteria;o__Desulfobacterales;f__Desulfobacteraceae;g__Desulfococcus;s__Desulfococcus_multivorans
Unigene1912	0.9464	1.4207	0.7427	0	0	0	0.0369	0.0509	yes	d__unclassified;p__unclassified;c__unclassified;o__unclassified;f__unclassified;g__unclassified;s__unclassified
Unigene1913	2.1121	1.125	2.0874	0	0	0	0.0369	0.0509	yes	d__Bacteria;p__Proteobacteria;c__Alphaproteobacteria;o__Rhizobiales;f__Phyllobacteriaceae;g__Aminobacter;s__Aminobacter_sp._J41
Unigene1914	1.419	1.0318	0.5962	0	0	0	0.0369	0.0509	yes	d__Bacteria;p__Cyanobacteria;c__Cyanobacteria_noname;o__Chroococcales;f__Chroococcales_noname;g__Synechococcus;s__Synechococcus_unclassified
Unigene1915	2.5593	2.2277	2.2271	0	0	0	0.0369	0.0509	yes	d__Bacteria;p__Proteobacteria;c__Betaproteobacteria;o__Rhodocyclales;f__Rhodocyclaceae;g__Thauera;s__Thauera_unclassified
Unigene1916	12.2604	15.3105	12.6705	0.0808	0.0185	0.0756	0.0369	0.0509	yes	d__Bacteria;p__Proteobacteria;c__Alphaproteobacteria;o__Caulobacterales;f__Caulobacteraceae;g__Phenylobacterium;s__Phenylobacterium_zucineum
Unigene1917	1.8344	0.4653	0.9383	0	0	0	0.0369	0.0509	yes	d__Bacteria;p__Cloacimonetes;c__Cloacimonetes_unclassified;o__Cloacimonetes_unclassified;f__Cloacimonetes_unclassified;g__Cloacimonetes_unclassified;s__Cloacimonetes_unclassified
Unigene1918	3.3018	2.345	1.9818	0	0	0	0.0369	0.0509	yes	d__Bacteria;p__Proteobacteria;c__Deltaproteobacteria;o__Desulfuromonadales;f__Geobacteraceae;g__Geoalkalibacter;s__Geoalkalibacter_ferrihydriticus
Unigene1919	1.0922	0.8118	1.1986	0.0668	0	0	0.0369	0.0509	yes	d__Bacteria;p__Proteobacteria;c__Deltaproteobacteria;o__Desulfuromonadales;f__Geobacteraceae;g__Geoalkalibacter;s__Geoalkalibacter_ferrihydriticus
Unigene1920	1.1811	1.3884	0.8671	0	0	0	0.0369	0.0509	yes	d__unclassified;p__unclassified;c__unclassified;o__unclassified;f__unclassified;g__unclassified;s__unclassified
Unigene1921	1.5395	1.8903	1.7719	0	0.063	0	0.0369	0.0509	yes	d__unclassified;p__unclassified;c__unclassified;o__unclassified;f__unclassified;g__unclassified;s__unclassified
Unigene1922	1.298	0.734	0.959	0	0	0	0.0369	0.0509	yes	d__Bacteria;p__Proteobacteria;c__Alphaproteobacteria;o__Rhodobacterales;f__Hyphomonadaceae;g__Hyphomonadaceae_noname;s__Hyphomonadaceae_bacterium_BRH_c29
Unigene1923	1.2657	0.1839	0.7946	0	0	0	0.0369	0.0509	yes	d__unclassified;p__unclassified;c__unclassified;o__unclassified;f__unclassified;g__unclassified;s__unclassified
Unigene1924	1.9362	1.759	1.1484	0	0	0.0234	0.0369	0.0509	yes	d__Bacteria;p__Proteobacteria;c__Gammaproteobacteria;o__Xanthomonadales;f__Xanthomonadaceae;g__Lysobacter;s__Lysobacter_arseniciresistens
Unigene1925	0.2487	0.265	0.4007	0	0	0	0.0369	0.0509	yes	d__unclassified;p__unclassified;c__unclassified;o__unclassified;f__unclassified;g__unclassified;s__unclassified
Unigene1926	0.6768	0.5474	0.2596	0	0	0	0.0369	0.0509	yes	d__Bacteria;p__Proteobacteria;c__Deltaproteobacteria;o__Desulfuromonadales;f__Geobacteraceae;g__Geoalkalibacter;s__Geoalkalibacter_ferrihydriticus
Unigene1927	2.9845	2.4213	3.1707	0	0.0554	0.0226	0.0369	0.0509	yes	d__Bacteria;p__Proteobacteria;c__Gammaproteobacteria;o__Gammaproteobacteria_noname;f__Gammaproteobacteria_noname;g__Gammaproteobacteria_noname;s__Thiobacillus_prosperus
Unigene1928	1.8804	1.889	1.3004	0.0217	0	0	0.0369	0.0509	yes	d__Bacteria;p__Cloacimonetes;c__Cloacimonetes_unclassified;o__Cloacimonetes_unclassified;f__Cloacimonetes_unclassified;g__Cloacimonetes_unclassified;s__Cloacimonetes_unclassified
Unigene1929	0.7326	0.289	0.5621	0	0	0	0.0369	0.0509	yes	d__Bacteria;p__Proteobacteria;c__Deltaproteobacteria;o__Desulfuromonadales;f__Geobacteraceae;g__Geoalkalibacter;s__Geoalkalibacter_ferrihydriticus
Unigene1930	1.1619	1.0746	0.72	0	0	0	0.0369	0.0509	yes	d__Bacteria;p__Proteobacteria;c__Deltaproteobacteria;o__Desulfuromonadales;f__Geobacteraceae;g__Geoalkalibacter;s__Geoalkalibacter_ferrihydriticus
Unigene1931	2.8184	2.7458	2.0924	0	0.0353	0.0144	0.0369	0.0509	yes	d__Bacteria;p__Proteobacteria;c__Alphaproteobacteria;o__Sphingomonadales;f__Sphingomonadaceae;g__Sphingomonas;s__Sphingomonas_sanxanigenens
Unigene1932	1.0361	0.8399	1.0629	0	0	0	0.0369	0.0509	yes	d__Bacteria;p__Proteobacteria;c__Deltaproteobacteria;o__Desulfuromonadales;f__Geobacteraceae;g__Geoalkalibacter;s__Geoalkalibacter_ferrihydriticus
Unigene1933	1.3482	1.9077	1.6819	0	0	0	0.0369	0.0509	yes	d__Bacteria;p__Bacteroidetes;c__Cytophagia;o__Cytophagales;f__Cytophagaceae;g__Cytophagaceae_noname;s__Cytophagaceae_bacterium_JGI_0001001-B3
Unigene1934	0.9846	0.9178	0.2833	0	0	0	0.0369	0.0509	yes	d__unclassified;p__unclassified;c__unclassified;o__unclassified;f__unclassified;g__unclassified;s__unclassified
Unigene1935	1.0904	0.5608	0.7789	0	0	0	0.0369	0.0509	yes	d__Bacteria;p__Proteobacteria;c__Deltaproteobacteria;o__Bdellovibrionales;f__Bdellovibrionaceae;g__Bdellovibrio;s__Bdellovibrio_bacteriovorus
Unigene1936	2.4324	1.6479	2.0642	0	0	0	0.0369	0.0509	yes	d__Bacteria;p__Proteobacteria;c__Deltaproteobacteria;o__Desulfuromonadales;f__Geobacteraceae;g__Geoalkalibacter;s__Geoalkalibacter_ferrihydriticus
Unigene1937	2.2205	1.6533	1.1541	0.0628	0	0	0.0369	0.0509	yes	d__Bacteria;p__Proteobacteria;c__Deltaproteobacteria;o__Desulfuromonadales;f__Geobacteraceae;g__Geoalkalibacter;s__Geoalkalibacter_ferrihydriticus
Unigene1938	0.5162	0.1375	1.4854	0	0	0	0.0369	0.0509	yes	d__unclassified;p__unclassified;c__unclassified;o__unclassified;f__unclassified;g__unclassified;s__unclassified
Unigene1939	0.3979	2.5436	2.9006	0	0	0	0.0369	0.0509	yes	d__unclassified;p__unclassified;c__unclassified;o__unclassified;f__unclassified;g__unclassified;s__unclassified
Unigene1940	1.9598	1.3232	1.2707	0	0	0	0.0369	0.0509	yes	d__Bacteria;p__Proteobacteria;c__Deltaproteobacteria;o__Desulfuromonadales;f__Geobacteraceae;g__Geoalkalibacter;s__Geoalkalibacter_ferrihydriticus
Unigene1941	0.7597	0.9249	0.6245	0	0	0	0.0369	0.0509	yes	d__Bacteria;p__Planctomycetes;c__Planctomycetia;o__Planctomycetales;f__Planctomycetaceae;g__Rhodopirellula;s__Rhodopirellula_sp._SWK7
Unigene1942	1.3249	1.056	1.448	0.0251	0	0	0.0369	0.0509	yes	d__Bacteria;p__Proteobacteria;c__Gammaproteobacteria;o__Alteromonadales;f__Shewanellaceae;g__Shewanella;s__Shewanella_sp._ECSMB14101
Unigene1943	0.3142	0.4016	0.4339	0	0	0	0.0369	0.0509	yes	d__unclassified;p__unclassified;c__unclassified;o__unclassified;f__unclassified;g__unclassified;s__unclassified
Unigene1944	0.8215	0.0547	0.3546	0	0	0	0.0369	0.0509	yes	d__unclassified;p__unclassified;c__unclassified;o__unclassified;f__unclassified;g__unclassified;s__unclassified
Unigene1945	0.64	1.1538	0.3966	0	0	0	0.0369	0.0509	yes	d__unclassified;p__unclassified;c__unclassified;o__unclassified;f__unclassified;g__unclassified;s__unclassified
Unigene1946	0.757	0.2482	0.8713	0	0	0	0.0369	0.0509	yes	d__unclassified;p__unclassified;c__unclassified;o__unclassified;f__unclassified;g__unclassified;s__unclassified
Unigene1947	1.3088	0.6971	1.0788	0	0	0	0.0369	0.0509	yes	d__unclassified;p__unclassified;c__unclassified;o__unclassified;f__unclassified;g__unclassified;s__unclassified
Unigene1948	1.5519	1.7805	0.2748	0	0	0	0.0369	0.0509	yes	d__unclassified;p__unclassified;c__unclassified;o__unclassified;f__unclassified;g__unclassified;s__unclassified
Unigene1949	1.3023	0.7862	1.4739	0	0	0	0.0369	0.0509	yes	d__Bacteria;p__Proteobacteria;c__Alphaproteobacteria;o__Rhodobacterales;f__Hyphomonadaceae;g__Hyphomonas;s__Hyphomonas_polymorpha
Unigene1950	1.1997	0.9022	1.2454	0	0	0	0.0369	0.0509	yes	d__Bacteria;p__Proteobacteria;c__Alphaproteobacteria;o__Rhodobacterales;f__Hyphomonadaceae;g__Hyphomonas;s__Hyphomonas_polymorpha
Unigene1951	0.8661	0.6733	0.9025	0.0154	0	0.023	0.0369	0.0509	yes	d__Bacteria;p__Bacteroidetes;c__Cytophagia;o__Cytophagales;f__Cyclobacteriaceae;g__Cecembia;s__Cecembia_lonarensis
Unigene1952	0.5192	0.6077	0.4881	0	0	0	0.0369	0.0509	yes	d__Bacteria;p__Bacteria_noname;c__Bacteria_noname;o__Bacteria_noname;f__Bacteria_noname;g__Bacteria_noname;s__uncultured_bacterium
Unigene1953	3.7872	4.1223	3.506	0	0	0	0.0369	0.0509	yes	d__Bacteria;p__Proteobacteria;c__Gammaproteobacteria;o__Chromatiales;f__Ectothiorhodospiraceae;g__Thioalkalivibrio;s__Thioalkalivibrio_nitratireducens
Unigene1954	24.1165	21.4634	22.5232	0	0.0436	0.0474	0.0369	0.0509	yes	d__Bacteria;p__Proteobacteria;c__Gammaproteobacteria;o__Chromatiales;f__Ectothiorhodospiraceae;g__Thioalkalivibrio;s__Thioalkalivibrio_sulfidiphilus
Unigene1955	2.5944	3.8454	2.5532	0	0	0	0.0369	0.0509	yes	d__Bacteria;p__Proteobacteria;c__Alphaproteobacteria;o__Rhizobiales;f__Methylocystaceae;g__Methylosinus;s__Methylosinus_sp._LW3
Unigene1956	1.3129	0.9946	1.1865	0	0	0.0191	0.0369	0.0509	yes	d__Bacteria;p__Proteobacteria;c__Betaproteobacteria;o__Rhodocyclales;f__Rhodocyclaceae;g__Thauera;s__Thauera_sp._MZ1T
Unigene1957	1.7284	1.2796	1.4835	0	0	0	0.0369	0.0509	yes	d__Bacteria;p__Proteobacteria;c__Betaproteobacteria;o__Rhodocyclales;f__Rhodocyclaceae;g__Thauera;s__Thauera_sp._MZ1T
Unigene1958	1.6867	1.7268	1.1345	0	0	0	0.0369	0.0509	yes	d__Bacteria;p__Proteobacteria;c__Gammaproteobacteria;o__Xanthomonadales;f__Sinobacteraceae;g__Nevskia;s__Nevskia_soli
Unigene1959	1.4254	1.0124	1.0664	0	0	0	0.0369	0.0509	yes	d__unclassified;p__unclassified;c__unclassified;o__unclassified;f__unclassified;g__unclassified;s__unclassified
Unigene1960	0.9422	0.6159	0.9612	0	0	0	0.0369	0.0509	yes	d__Bacteria;p__Proteobacteria;c__Deltaproteobacteria;o__Desulfobacterales;f__Desulfobacteraceae;g__Desulfatitalea;s__Desulfatitalea_sp._BRH_c12
Unigene1961	1.1357	0.9899	1.1734	0	0	0	0.0369	0.0509	yes	d__Bacteria;p__Proteobacteria;c__Deltaproteobacteria;o__Desulfobacterales;f__Desulfobacteraceae;g__Desulfotignum;s__Desulfotignum_unclassified
Unigene1962	1.9974	1.4841	1.5357	0	0	0	0.0369	0.0509	yes	d__Bacteria;p__Proteobacteria;c__Alphaproteobacteria;o__Rhizobiales;f__Rhizobiaceae;g__Shinella;s__Shinella_sp._DD12
Unigene1963	1.1866	0.8564	1.0683	0	0.0231	0	0.0369	0.0509	yes	d__Bacteria;p__Parcubacteria;c__Parcubacteria_noname;o__Parcubacteria_noname;f__Parcubacteria_noname;g__Parcubacteria_noname;s__Parcubacteria_bacterium_RAAC4_OD1_1
Unigene1964	1.4408	1.3156	0.5685	0	0	0	0.0369	0.0509	yes	d__Bacteria;p__Thermotogae;c__Thermotogae;o__Kosmotogales;f__Kosmotogaceae;g__Mesotoga;s__Mesotoga_prima
Unigene1965	0.6185	0.6742	0.6125	0	0	0	0.0369	0.0509	yes	d__Bacteria;p__Bacteroidetes;c__Flavobacteriia;o__Flavobacteriales;f__Flavobacteriales_noname;g__Flavobacteriales_noname;s__Flavobacteriales_bacterium_BRH_c54
Unigene1966	2.9712	4.861	3.6639	0	0	0	0.0369	0.0509	yes	d__unclassified;p__unclassified;c__unclassified;o__unclassified;f__unclassified;g__unclassified;s__unclassified
Unigene1967	1.0693	0.6164	0.5395	0	0	0	0.0369	0.0509	yes	d__Bacteria;p__Proteobacteria;c__Deltaproteobacteria;o__Desulfuromonadales;f__Geobacteraceae;g__Geoalkalibacter;s__Geoalkalibacter_subterraneus
Unigene1968	1.1154	1.1882	1.1232	0	0	0	0.0369	0.0509	yes	d__Bacteria;p__Bacteroidetes;c__Sphingobacteriia;o__Sphingobacteriales;f__Saprospiraceae;g__Haliscomenobacter;s__Haliscomenobacter_hydrossis
Unigene1969	0.9445	0.6708	0.463	0	0	0	0.0369	0.0509	yes	d__Bacteria;p__Proteobacteria;c__Deltaproteobacteria;o__Desulfobacterales;f__Desulfobacteraceae;g__Desulfococcus;s__Desulfococcus_multivorans
Unigene1970	8.4877	10.9139	8.9532	0.0746	0.0342	0	0.0369	0.0509	yes	d__Bacteria;p__Proteobacteria;c__Alphaproteobacteria;o__Sphingomonadales;f__Sphingomonadaceae;g__Sphingobium;s__Sphingobium_japonicum
Unigene1971	8.7417	10.0922	7.6233	0.1013	0	0	0.0369	0.0509	yes	d__Bacteria;p__Proteobacteria;c__Alphaproteobacteria;o__Rhodobacterales;f__Hyphomonadaceae;g__Oceanicaulis;s__Oceanicaulis_sp._HL-87
Unigene1972	2.5761	2.0884	2.4008	0	0	0	0.0369	0.0509	yes	d__Bacteria;p__Proteobacteria;c__Betaproteobacteria;o__Hydrogenophilales;f__Hydrogenophilaceae;g__Thiobacillus;s__Thiobacillus_denitrificans
Unigene1973	1.6279	0.7515	0.5621	0	0	0	0.0369	0.0509	yes	d__Bacteria;p__Proteobacteria;c__Betaproteobacteria;o__Hydrogenophilales;f__Hydrogenophilaceae;g__Thiobacillus;s__Thiobacillus_denitrificans
Unigene1974	2.3665	2.431	3.1289	0	0.034	0	0.0369	0.0509	yes	d__Bacteria;p__Proteobacteria;c__Betaproteobacteria;o__Hydrogenophilales;f__Hydrogenophilaceae;g__Thiobacillus;s__Thiobacillus_denitrificans
Unigene1975	2.6401	1.2718	0.8719	0	0	0	0.0369	0.0509	yes	d__Bacteria;p__Proteobacteria;c__Gammaproteobacteria;o__Gammaproteobacteria_noname;f__Competibacteraceae;g__Candidatus_Contendobacter;s__Candidatus_Contendobacter_odensis
Unigene1976	1.7264	1.1544	1.2049	0	0	0	0.0369	0.0509	yes	d__Bacteria;p__Proteobacteria;c__Gammaproteobacteria;o__Chromatiales;f__Ectothiorhodospiraceae;g__Ectothiorhodospira;s__Ectothiorhodospira_sp._PHS-1
Unigene1977	1.0693	0.9285	1.3065	0.0193	0	0	0.0369	0.0509	yes	d__Bacteria;p__Bacteroidetes;c__Flavobacteriia;o__Flavobacteriales;f__Cryomorphaceae;g__Fluviicola;s__Fluviicola_taffensis
Unigene1978	0.8532	0.6219	0.8097	0.0394	0.0361	0	0.0369	0.0509	yes	d__Bacteria;p__Bacteroidetes;c__Cytophagia;o__Cytophagales;f__Cytophagaceae;g__Emticicia;s__Emticicia_oligotrophica
Unigene1979	0.5036	0.6756	0.5367	0	0	0	0.0369	0.0509	yes	d__Bacteria;p__Planctomycetes;c__Planctomycetia;o__Planctomycetales;f__Planctomycetaceae;g__Rubinisphaera;s__Rubinisphaera_brasiliensis
Unigene1980	1.428	1.0469	1.2723	0	0	0	0.0369	0.0509	yes	d__Bacteria;p__Planctomycetes;c__Planctomycetia;o__Planctomycetales;f__Planctomycetaceae;g__Rubinisphaera;s__Rubinisphaera_brasiliensis
Unigene1981	0.583	0.6359	0.9106	0	0	0	0.0369	0.0509	yes	d__Bacteria;p__Proteobacteria;c__Alphaproteobacteria;o__Rhizobiales;f__Rhizobiaceae;g__Rhizobium;s__Rhizobium_sp._CCGE_510
Unigene1982	0.9605	0.9356	1.8004	0	0	0	0.0369	0.0509	yes	d__Bacteria;p__Proteobacteria;c__Alphaproteobacteria;o__Alphaproteobacteria_noname;f__Alphaproteobacteria_noname;g__Polymorphum;s__Polymorphum_gilvum
Unigene1983	9.8915	13.5354	10.1084	0	0	0	0.0369	0.0509	yes	d__Bacteria;p__Proteobacteria;c__Alphaproteobacteria;o__Caulobacterales;f__Caulobacteraceae;g__Brevundimonas;s__Brevundimonas_unclassified
Unigene1984	1.6755	1.7136	1.8512	0.022	0	0	0.0369	0.0509	yes	d__Bacteria;p__Proteobacteria;c__Betaproteobacteria;o__Rhodocyclales;f__Rhodocyclaceae;g__Thauera;s__Thauera_unclassified
Unigene1985	0.9242	0.4103	0.7978	0	0	0	0.0369	0.0509	yes	d__Bacteria;p__Verrucomicrobia;c__Verrucomicrobiae;o__Verrucomicrobiales;f__Verrucomicrobiaceae;g__Verrucomicrobium;s__Verrucomicrobium_spinosum
Unigene1986	1.1938	1.1809	2.0937	0.0374	0	0	0.0369	0.0509	yes	d__Bacteria;p__Bacteroidetes;c__Bacteroidia;o__Bacteroidales;f__Prolixibacteraceae;g__Prolixibacter;s__Prolixibacter_bellariivorans
Unigene1987	2.7871	3.0483	2.6731	0	0	0	0.0369	0.0509	yes	d__Bacteria;p__Proteobacteria;c__Gammaproteobacteria;o__Xanthomonadales;f__Xanthomonadaceae;g__Rhodanobacter;s__Rhodanobacter_thiooxydans
Unigene1988	2.476	1.8841	1.7302	0	0	0	0.0369	0.0509	yes	d__Bacteria;p__Proteobacteria;c__Alphaproteobacteria;o__Rhizobiales;f__Phyllobacteriaceae;g__Hoeflea;s__Hoeflea_sp._BRH_c9
Unigene1989	1.7346	1	1.4562	0	0	0	0.0369	0.0509	yes	d__Bacteria;p__Proteobacteria;c__Alphaproteobacteria;o__Rhizobiales;f__Phyllobacteriaceae;g__Hoeflea;s__Hoeflea_sp._BAL378
Unigene1990	1.5281	1.8314	1.7587	0	0	0	0.0369	0.0509	yes	d__unclassified;p__unclassified;c__unclassified;o__unclassified;f__unclassified;g__unclassified;s__unclassified
Unigene1991	1.3459	1.0901	1.3474	0	0	0	0.0369	0.0509	yes	d__Bacteria;p__Proteobacteria;c__Deltaproteobacteria;o__Desulfuromonadales;f__Pelobacteraceae;g__Pelobacter;s__Pelobacter_carbinolicus
Unigene1992	0.9607	0.5719	0.813	0	0	0.0278	0.0369	0.0509	yes	d__Bacteria;p__Bacteroidetes;c__Flavobacteriia;o__Flavobacteriales;f__Flavobacteriaceae;g__Flavobacterium;s__Flavobacterium_sasangense
Unigene1993	1.1428	1.3914	0.7985	0.0537	0	0	0.0369	0.0509	yes	d__Bacteria;p__Proteobacteria;c__Gammaproteobacteria;o__Pseudomonadales;f__Pseudomonadaceae;g__Pseudomonas;s__Pseudomonas_putida
Unigene1994	1.9923	2.3583	1.6014	0.0832	0	0	0.0369	0.0509	yes	d__Bacteria;p__Proteobacteria;c__Gammaproteobacteria;o__Pseudomonadales;f__Pseudomonadaceae;g__Pseudomonas;s__Pseudomonas_putida
Unigene1995	0.8884	0.5442	0.6518	0	0	0	0.0369	0.0509	yes	d__unclassified;p__unclassified;c__unclassified;o__unclassified;f__unclassified;g__unclassified;s__unclassified
Unigene1996	1.1938	1.7805	1.6487	0	0	0	0.0369	0.0509	yes	d__unclassified;p__unclassified;c__unclassified;o__unclassified;f__unclassified;g__unclassified;s__unclassified
Unigene1997	1.1076	0.8752	1.0806	0	0	0	0.0369	0.0509	yes	d__Bacteria;p__Proteobacteria;c__Deltaproteobacteria;o__Myxococcales;f__Anaeromyxobacteraceae;g__Anaeromyxobacter;s__Anaeromyxobacter_sp._Fw109-5
Unigene1998	7.8338	6.3174	4.4182	0	0.0754	0	0.0369	0.0509	yes	d__Bacteria;p__Bacteria_noname;c__Bacteria_noname;o__Bacteria_noname;f__Bacteria_noname;g__Bacteria_noname;s__candidate_division_SR1_bacterium_MGEHA
[truncated: 494,720+ more rows]

## Sheet: Table S3
Table S3 Taxonomy Phylum abundance in both BT and AT sample groups.
Phylum	BT_1	BT_2	BT_3	AT_1	AT_2	AT_3
p__Proteobacteria	392281	385809	384648	786509	787556	795674
p__unclassified	312351	288670	288121	160566	155738	151356
p__Bacteroidetes	138028	153969	150984	1439.15	1082.15	892.42
p__Euryarchaeota	4872.72	6413.59	5779.19	23103	30382.7	29755.5
p__Ignavibacteriae	24859.2	33584.5	35954.9	187.621	109.755	65.4397
p__Firmicutes	18438.9	19747.1	20918.8	5639.93	5546.51	5423.22
p__Cyanobacteria	10221.9	11170.9	11658.6	3842.22	3830.42	3843
p__Bacteria_noname	11125.7	12596	12759.2	1641.81	1691.73	1651.4
p__Planctomycetes	13381.8	14026.8	13101.5	183.605	162.05	141.905
p__Ascomycota	10490.5	8947.05	8321.47	5030.04	3365	1851.81
p__Actinobacteria	6231.61	6333.5	6316.39	3552.56	3285.61	3066.45
p__Verrucomicrobia	6847.82	7692.06	8368.84	555.174	552.08	531.369
p__Viruses_noname	6076.08	5764.09	6375.52	889.83	758.955	622.412
p__Cloacimonetes	5474.8	4717.72	5528.93	32.1682	19.0057	11.2706
p__Thermotogae	4524.85	4883.88	4734.42	87.147	79.5097	79.6134
p__Basidiomycota	4362.98	3680.67	3571.03	633.704	389.178	214.633
p__Synergistetes	3548.52	4270.04	4361.39	26.531	19.7346	13.3052
p__Chloroflexi	3515.81	3766.78	3733.21	161.901	155.245	147.717
p__Eukaryota_noname	3343.76	3036.86	3160.6	567.042	349.363	199.722
p__Acidobacteria	2356.98	2568.54	2552.28	363.458	373.016	359.701
p__Spirochaetes	1976.78	2132.86	2211.01	263.984	262.469	257.223
p__Chlorobi	1570.64	1815.14	1885.6	536.633	558.028	552.589
p__Nitrospirae	587.33	616.738	623.35	1521.24	1551.15	1579.13
p__Cryptomycota	1672.98	1467.89	1526.36	207.106	134.624	66.7019
p__Glomeromycota	1204.62	1110.01	1149.83	376.172	246.751	125.926
p__Chytridiomycota	1365.73	1134.71	1129.22	204.507	130.212	72.1919
p__Deinococcus-Thermus	1157.68	1206.13	1203.96	20.6444	18.4997	11.6597
p__Marinimicrobia	601.925	727.203	764.813	219.453	132.349	68.803
p__Microsporidia	726.11	638.954	650.785	232.125	141.79	68.5865
p__Chlamydiae	634.948	696.871	672.89	73.2261	46.2084	23.0668
p__Bacteria_unclassified	404.696	454.625	488.834	256.767	163.353	144.159
p__Aquificae	465.852	541.386	574.057	39.7085	45.3791	39.936
p__Aminicenantes	471.947	545.595	583.851	3.9912	4.5486	3.1648
p__Armatimonadetes	322.395	328.622	332.242	174.756	168.06	170.26
p__Gemmatimonadetes	442.438	476.712	469.844	5.6313	3.0825	2.7506
p__Archaea_noname	246.075	261.312	281.983	164.819	216.496	202.122
p__Fusobacteria	274.167	292.317	301.939	153.557	148.695	142.88
p__Tenericutes	344.128	393.192	517.439	6.3237	4.0103	2.4427
p__Parcubacteria	372.716	407.7	456.356	2.5884	2.1339	0.8883
p__Chrysiogenetes	210.045	199.986	196.521	154.94	156.564	152.905
p__Thaumarchaeota	149.086	158.237	161.565	161.163	167.351	179.412
p__Atribacteria	282.788	334.408	334.904	1.248	0.9702	0.5325
p__Thermodesulfobacteria	232.56	244.253	247.593	19.8106	18.4181	17.1506
p__Poribacteria	211.885	254.091	260.308	14.5218	19.6937	15.5296
p__Crenarchaeota	138.794	137.427	145.979	79.8144	112.84	112.679
p__Deferribacteres	195.941	225.309	232.444	3.5675	2.8098	2.5209
p__Latescibacteria	191.968	223.958	241.211	1.0383	0.5729	0.1994
p__Lentisphaerae	173.946	189.154	199.626	1.1324	0.5094	0.2607
p__Acetothermia	138.666	142.735	155.25	1.8914	1.2552	1.9262
p__Nitrospinae	130.603	138.721	140.738	9.0544	8.703	9.4288
p__Dictyoglomi	118.506	147.301	160.044	0.4066	0.6882	0.2877
p__Aerophobetes	104.643	115.322	124.881	0.6751	0.1106	0.2643
p__Fibrobacteres	80.276	81.4988	88.0911	0.2893	0.2572	0.131
p__Fervidibacteria	75.9414	79.2088	81.8838	0.6433	0.0148	0.0996
p__Hydrogenedentes	55.6953	61.8562	61.4465	0.3147	0.2258	0.045
p__Blastocladiomycota	33.9082	34.0296	29.8671	26.1541	22.6959	14.9455
p__Caldiserica	41.6631	55.524	59.3375	0.166	0.1602	0.1362
p__Calescamantes	33.4562	38.7643	43.1026	6.3028	7.7919	8.9009
p__Nanoarchaeota	27.7563	34.3829	36.6702	7.8362	14.0574	10.9452
p__Candidatus_Saccharibacteria	40.8752	44.6267	45.8542	0.1067	0.105	0.0458
p__Omnitrophica	37.5252	38.7623	38.9155	0.1089	0.1972	0.0423
p__Parvarchaeota	5.3168	4.0952	5.4025	28.0767	35.8042	34.0617
p__Microgenomates	25.9	33.3037	42.7791	0.4851	0	0
p__Elusimicrobia	29.6774	34.0584	36.3813	0.1463	0.0939	0.0328
p__Archaea_unclassified	12.9734	9.6235	8.8565	2.5378	2.4191	1.0004
p__Korarchaeota	10.7641	8.3764	11.2717	0	0.0699	0
p__Gracilibacteria	8.9218	9.488	11.6588	0.1721	0	0
p__Neocallimastigomycota	5.3134	6.481	5.9316	2.3096	1.7609	0.5066
p__Diapherotrites	6.0138	7.689	6.4804	0	0	0.127
p__Aenigmarchaeota	5.3864	4.5716	4.7044	0.0335	0.0308	0.0251
p__Entomophthoromycota	2.5165	2.532	3.7369	0.0354	0.0331	0
p__Nanohaloarchaeota	2.282	2.8869	1.641	0	0	0
p__Monoblepharidomycota	1.058	1.0582	1.487	0	0	0

## Sheet: Table S4
Table S4 Taxonomy_genus abundance in both BT and AT sample groups.
Genus	BT_1	BT_2	BT_3	AT_1	AT_2	AT_3
g__Candidatus_Endolissoclinum	0.0351	0.4863	0.1212	0	0	0
g__Holospora	0	0.0617	0.6329	0	0	0
g__Microviridae_noname	0.2065	0.3025	0.208	0	0	0
g__Trichormus	0.1873	0.4655	0.1796	0	0	0
g__Salicola	0.2151	0.1833	0.4456	0	0	0
g__Thermomyces	0.2432	0.1178	0.5089	0	0	0
g__Xylanimonas	0.6108	0.0592	0.2237	0	0	0
g__Clavibacter	0.065	0.5537	0.2991	0	0	0
g__Legionellaceae_unclassified	0.3248	0.4845	0.1495	0	0	0
g__Holdemanella	0	0.8229	0.1616	0	0	0
g__Acaricomes	0.5241	0.1551	0.3351	0	0	0
g__Dolosigranulum	0.1027	0.3829	0.5319	0	0	0
g__Demetria	0	0.3913	0.6341	0	0	0
g__Mesoplasma	0.1865	0.1987	0.644	0	0	0
g__Antonospora	0.3653	0.1668	0.5706	0	0	0
g__Candidatus_Ruthia	0.3777	0.115	0.621	0	0	0
g__Shimwellia	0.427	0.3309	0.3575	0	0	0
g__Streptoalloteichus	0.3673	0.4214	0.4228	0	0	0
g__Furculomyces	0.4258	0.3726	0.4201	0	0	0
g__Polychytrium	0.3723	0.1897	0.6707	0	0	0
g__Citricoccus	0.1566	0.2919	0.8109	0	0	0
g__Gulosibacter	0.7702	0.4923	0	0	0	0
g__Candidatus_Nanosalinarum	0.3464	0.2899	0.6265	0	0	0
g__Kineosphaera	0.3745	0.4655	0.467	0	0	0
g__Nitrospirae_noname	0.4276	0.5315	0.4101	0	0	0
g__Megalospora	0.3148	0.5031	0.6039	0	0	0
g__Halobacteriaceae_noname	0.6329	0.429	0.3642	0	0	0
g__Gonapodya	0.3895	0.3969	0.6626	0	0	0
g__Siccibacter	0.3887	0.2958	0.7669	0	0	0
g__Pyrodictium	0.2247	0.2693	0.9699	0	0	0
g__Micrococcales_unclassified	0.1031	0.4758	0.9094	0	0	0
g__Methylococcaceae_unclassified	0.5116	0.6359	0.3926	0	0	0
g__Sarocladium	0	0.798	0.7543	0	0	0
g__Salinibacterium	0.463	0.2775	0.8993	0	0	0
g__Nanoarchaeum	0.6133	0.3734	0.7563	0	0	0
g__Streptomycetaceae_noname	0.7461	0.3974	0.6011	0	0	0
g__Intestinibacter	0.5525	0.4263	0.8626	0	0	0
g__Vibrissea	0.3859	0.5139	0.9437	0	0	0
g__Melissococcus	0.5655	0.6694	0.6508	0	0	0
g__Anaplasma	0.494	0.3859	1.0234	0	0	0
g__Timonella	0.8233	0.7017	0.379	0	0	0
g__Oenococcus	0.7195	0.1394	1.054	0	0	0
g__Cantharellus	0	0.9846	0.9751	0	0	0
g__Bradyrhizobiaceae_unclassified	0.7845	0.5087	0.6674	0	0	0
g__Uromycladium	0.4047	1.3796	0.1863	0	0	0
g__Tetragenococcus	0.8527	0.6359	0.4907	0	0	0
g__Wigglesworthia	0.7267	0.258	1.0354	0	0	0
g__Varicellovirus	0.4213	0.8479	0.7813	0	0	0
g__Buttiauxella	0.1769	0.7536	1.145	0	0	0
g__Magnusiomyces	0.8277	0.7461	0.5129	0	0	0
g__Candidatus_Methanoplasma	0.5883	0.7434	0.7874	0	0	0
g__Clostridia_unclassified	0.5969	0.9538	0.5725	0	0	0
g__Spumavirus	1.067	0.5404	0.5234	0	0	0
g__Oerskovia	1.0129	0.4625	0.6662	0	0	0
g__Candidatus_Nanosalina	1.1938	0.4239	0.5343	0	0	0
g__Harpochytrium	0.6685	0.6613	0.8244	0	0	0
g__Lactobacillales_unclassified	0.5457	0.2907	1.3347	0	0	0
g__Entomophthora	0.7994	0.3586	1.0169	0	0	0
g__Ascovirus	0.5879	0.7944	0.8087	0	0	0
g__Ravenelia	0.4856	0.4311	1.3041	0	0	0
g__Zoophthora	0.6003	1.0756	0.5653	0	0	0
g__Candidatus_Riesia	0.7239	0.3584	1.2025	0	0	0
g__Calescamantes_unclassified	0.5278	0.7565	1.0169	0	0	0
g__Necropsobacter	1.1713	0.5759	0.6222	0	0	0
g__Alloiococcus	0.4278	0.5934	1.3866	0	0	0
g__Zancudomyces	0.538	0.7523	1.1224	0	0	0
g__Nitrospinaceae_noname	0.5126	1.0059	0.9936	0	0	0
g__I3likevirus	0.7959	0.7267	1.0032	0	0	0
g__Lecanicillium	1.0634	0.7843	0.6826	0	0	0
g__Kineococcus	0.6753	0.9249	0.9437	0	0	0
g__Rickettsiaceae_noname	0.6955	0.7183	1.1498	0	0	0
g__Williamsia	0.796	1.2392	0.5443	0	0	0
g__Aquificaceae_noname	0.6575	1.2165	0.7567	0	0	0
g__Glycocaulis	0.9	1.092	0.6906	0	0	0
g__Jahnella	0.1085	1.2718	1.3115	0	0	0
g__Candidatus_Carsonella	0.6949	0.68	1.3502	0	0	0
g__Eurotiomycetes_noname	0.8553	1.2148	0.7382	0	0	0
g__Lachnobacterium	1.1379	0.5589	1.1115	0	0	0
g__Segniliparus	1.3162	0.7615	0.7354	0	0	0
g__Microsporum	0.8081	0.6	1.4092	0	0	0
g__Monascus	0.8989	0.8977	1.0345	0	0	0
g__Granulicoccus	0.6573	1.0931	1.1551	0	0	0
g__Ornithinimicrobium	0.6408	0.7399	1.5512	0	0	0
g__Clitocybe	1.3023	1.3874	0.2498	0	0	0
g__Aphanothece	1.2927	1.1804	0.5465	0	0	0
g__Cjwunalikevirus	1.0261	1.1772	0.8176	0	0	0
g__Candidatus_Halobonum	1.021	0.7471	1.2701	0	0	0
g__Johnsonella	0.3951	1.4725	1.197	0	0	0
g__Nostocaceae_unclassified	0.5969	1.3248	1.145	0	0	0
g__Marseillevirus	0.8884	1.1576	1.1126	0	0	0
g__Epsilonproteobacteria_noname	0.9423	1.2973	0.9201	0	0	0
g__Chelonobacter	1.0985	0.9711	1.1566	0	0	0
g__Mangrovibacter	1.5096	0.627	1.1693	0	0	0
g__Pbunalikevirus	1.2053	0.8496	1.3088	0	0	0
g__Nanohaloarchaea_noname	0.7418	2.1731	0.4802	0	0	0
g__Lachnospiraceae_unclassified	0.8911	1.4029	1.1131	0	0	0
g__Methanomicrobium	1.1826	1.0767	1.1903	0	0	0
g__T5likevirus	1.4642	1.2374	0.7507	0	0	0
g__Ruminobacter	0.613	1.2817	1.5992	0	0	0
g__Georgenia	1.2647	0.9682	1.3006	0	0	0
g__Erysipelothrix	0.8759	0.9051	1.7904	0	0	0
g__Nitrosovibrio	1.4212	1.3323	0.8505	0	0	0
g__Microtetraspora	1.1174	1.5414	0.9484	0	0	0
g__Diplorickettsia	0.6913	1.2317	1.739	0	0	0
g__Cryptococcus	1.2802	1.3341	1.051	0	0	0
g__Rathayibacter	1.6011	1.2475	0.826	0	0	0
g__Tsukamurella	1.1642	0.8415	1.6931	0	0	0
g__Allobaculum	0.9978	1.4652	1.2384	0	0	0
g__Iridovirus	0.9363	0.8312	1.9397	0	0	0
g__Thermotogae_noname	1.7702	1.2364	0.7095	0	0	0
g__Cytophagaceae_unclassified	0.8158	1.9421	1.0106	0	0	0
g__Xanthobacteraceae_noname	1.4425	1.0341	1.3316	0	0	0
g__Frigoribacterium	1.6258	0.9448	1.4328	0	0	0
g__Faecalicoccus	1.1278	1.5203	1.4505	0	0	0
g__Tropheryma	2.313	1.1923	0.6011	0	0	0
g__Roseateles	1.7419	1.5517	0.8814	0	0	0
g__Weissella	1.495	1.5509	1.23	0	0	0
g__Vagococcus	0.8067	1.6036	1.8817	0	0	0
g__Lysinimicrobium	0.7319	2.2829	1.4317	0	0	0
g__Polyporus	1.6849	1.238	1.5274	0	0	0
g__Acetobacteraceae_unclassified	1.176	1.5839	1.7352	0	0	0
g__P2likevirus	1.4201	1.7227	1.4077	0	0	0
g__Luz24likevirus	1.1475	2.1492	1.3846	0	0	0
g__Succinivibrio	2.0414	1.4576	1.5244	0	0	0
g__Cellulosimicrobium	2.3312	1.3619	1.4281	0	0	0
g__Kandleria	2.0695	1.0953	1.9645	0	0	0
g__Trueperella	1.2032	1.9298	1.9995	0	0	0
g__Alloscardovia	1.46	2.3384	1.386	0	0	0
g__Knufia	2.4468	0.8829	2.0439	0	0	0
g__Aquificae_noname	0.9292	2.0624	2.4063	0	0	0
g__Chilikevirus	2.248	1.8609	1.3056	0	0	0
g__Actinomycetales_unclassified	1.8382	2.3901	1.1962	0	0	0
g__Candidatus_Endoriftia	1.5534	2.3903	1.5892	0	0	0
g__Methylocystaceae_unclassified	1.9197	2.1891	1.6317	0	0	0
g__Ruminococcaceae_unclassified	1.4551	2.4117	2.0388	0	0	0
g__Aestuariimicrobium	2.441	1.2746	2.3761	0	0	0
g__Candidatus_Nitrosopelagicus	1.6909	2.0291	2.4598	0	0	0
g__Ethanoligenens	2.1022	2.0409	2.2296	0	0	0
g__Nitrosopumilales_noname	1.2726	3.0781	2.0254	0	0	0
g__Leclercia	2.2444	1.759	2.4597	0	0	0
g__Magnetovibrio	1.4218	2.1272	2.9258	0	0	0
g__Venturia	2.0891	1.9077	2.5189	0	0	0
g__Prosthecobacter	1.6636	2.2483	2.7996	0	0	0
g__Haloquadratum	2.493	1.6786	2.5952	0	0	0
g__Halomicrobium	1.9319	2.3433	2.7201	0	0	0
g__Blastobotrys	3.1068	2.043	1.854	0	0	0
g__Catellicoccus	2.8609	1.8971	2.2605	0	0	0
g__Che8likevirus	2.8651	1.8154	2.5028	0	0	0
g__Sfi21dtunalikevirus	2.4841	2.5436	2.165	0	0	0
g__Solibacillus	2.6455	2.0091	2.6056	0	0	0
g__Candidatus_Profftella	1.6897	2.2175	3.3821	0	0	0
g__Eremococcus	1.7698	2.9067	2.7026	0	0	0
g__Haloglycomyces	2.009	2.73	2.6824	0	0	0
g__Dehalococcoidia_unclassified	1.4542	3.033	2.9563	0	0	0
g__Omnitrophica_noname	1.9466	1.8522	3.801	0	0	0
g__Oscillospiraceae_noname	2.551	2.6784	2.3714	0	0	0
g__Candidatus_Desulfamplus	2.6165	2.6997	2.2965	0	0	0
g__Tomitella	2.9814	3.1098	1.5231	0	0	0
g__Pseudorhodobacter	2.4509	2.8673	2.3545	0	0	0
g__Pelistega	2.1025	2.6886	2.9961	0	0	0
g__Omegalikevirus	3.4732	1.9795	2.3616	0	0	0
g__Chromatiales_noname	2.7727	2.7688	2.382	0	0	0
g__Chrysosporium	2.8353	2.4641	2.662	0	0	0
g__Tessaracoccus	2.8487	2.6845	2.4558	0	0	0
g__Lachnoanaerobaculum	2.1408	2.1502	3.7361	0	0	0
g__Humibacter	3.1977	2.4073	2.5026	0	0	0
g__Austwickia	3.3698	2.6148	2.1471	0	0	0
g__Aeromicrobium	2.8275	2.3968	2.964	0	0	0
g__Cercospora	4.5729	2.0693	1.6767	0	0	0
g__Geosiphon	3.5044	2.5846	2.3047	0	0	0
g__Tanticharoenia	2.4222	2.4726	3.5365	0	0	0
g__Candidatus_Methanomethylophilus	3.2487	3.0439	2.1623	0	0	0
g__Bulleidia	2.094	2.2061	4.3013	0	0	0
g__Halobiforma	3.7898	2.8772	2.2425	0	0	0
g__Dermacoccus	2.9551	3.0797	3.1053	0	0	0
g__Halorhabdus	2.3504	3.2282	3.6449	0	0	0
g__Yokenella	2.8475	3.4015	3.1419	0	0	0
g__Anaerobiospirillum	3.7113	2.9893	2.9656	0	0	0
g__Phaeovirus	3.8	3.0809	2.8253	0	0	0
g__Thermoflexus	5.021	3.0298	1.9397	0	0	0
g__Rhinocladiella	3.1241	2.925	4.1517	0	0	0
g__Olsenella	5.8756	2.9887	1.5378	0	0	0
g__Thermoproteus	5.3128	2.2987	2.8935	0	0	0
g__Streptomycetaceae_unclassified	4.6743	4.176	1.7201	0	0	0
g__Actinobaculum	3.8614	3.8736	3.1686	0	0	0
g__Coccolithovirus	4.1469	2.8113	3.9772	0	0	0
g__Streptobacillus	2.4212	4.2273	4.7218	0	0	0
g__Sharpea	3.0974	5.4996	3.5649	0	0	0
g__Cryptobacterium	4.4449	4.0276	3.7412	0	0	0
g__Histophilus	4.1394	4.3205	3.8487	0	0	0
g__Ignatzschineria	3.732	3.3403	5.2981	0	0	0
g__Succinispira	3.9792	4.0313	4.5754	0	0	0
g__L5likevirus	3.6013	4.1851	4.8855	0	0	0
g__Marmoricola	4.6119	4.3087	3.8388	0	0	0
g__Dispira	5.379	3.2745	4.1061	0	0	0
g__Synchytrium	4.501	3.8348	4.5434	0	0	0
g__Succinivibrionaceae_noname	5.8623	3.9858	3.1295	0	0	0
g__Jeotgalicoccus	4.7378	4.4304	4.1312	0	0	0
g__Chlamydophila	5.349	4.1565	4.1999	0	0	0
g__Psychrilyobacter	3.5772	5.365	4.8924	0	0	0
g__Geodermatophilus	4.4816	5.7488	3.8634	0	0	0
g__Bronlikevirus	4.3924	4.9717	4.828	0	0	0
g__Capripoxvirus	4.4767	5.4051	4.328	0	0	0
g__Desulfovibrionales_unclassified	4.4436	4.098	5.7248	0	0	0
g__Succinatimonas	4.1167	5.2293	5.2421	0	0	0
g__Bppunalikevirus	5.3895	4.6746	4.5561	0	0	0
g__Enterorhabdus	5.1438	4.439	5.1341	0	0	0
g__Brackiella	5.5033	4.0881	5.2374	0	0	0
g__Candidatus_Arthromitus	4.4829	4.8723	5.9601	0	0	0
g__Intrasporangiaceae_noname	3.9627	5.4896	5.8884	0	0	0
g__Phakopsora	7.4094	3.7904	4.4146	0	0	0
g__Lentzea	4.0628	6.6656	4.8912	0	0	0
g__Anaeroglobus	6.1994	5.3346	4.3573	0	0	0
g__Mitsuokella	5.8818	5.9987	5.2007	0	0	0
g__Gryllotalpicola	6.8486	4.5967	5.7643	0	0	0
g__Anaerostipes	4.6646	5.9209	6.9605	0	0	0
g__Microbacteriaceae_unclassified	6.6004	6.7376	5.4958	0	0	0
g__Faecalitalea	5.3262	6.3915	7.1164	0	0	0
g__Isoptericola	5.8876	7.0815	6.0579	0	0	0
g__Dielma	5.4553	7.1846	6.6372	0	0	0
g__Sulfolobales_noname	6.6915	5.4284	7.182	0	0	0
g__Ewingella	5.9682	6.855	6.699	0	0	0
g__Candidatus_Nitrosoarchaeum	6.4069	6.4799	6.7529	0	0	0
g__Mobilicoccus	6.5352	6.8721	6.921	0	0	0
g__Chromohalobacter	6.6253	8.0163	6.1278	0	0	0
g__Vavraia	9.8177	7.529	5.62	0	0	0
g__Verrucosispora	7.8194	7.7631	8.3318	0	0	0
g__Eggerthella	8.328	7.9132	7.7589	0	0	0
g__Elusimicrobia_noname	9.3568	6.9676	7.7788	0	0	0
g__Rhodoluna	8.3788	8.971	8.0649	0	0	0
g__Kibdelosporangium	8.5799	8.5631	8.7065	0	0	0
g__Dermatophilus	7.7803	7.85	10.3284	0	0	0
g__Serinicoccus	8.7775	8.5565	8.6278	0	0	0
g__Terracoccus	8.665	9.0078	8.4521	0	0	0
g__Modestobacter	10.1337	7.9497	8.2144	0	0	0
g__Arsenophonus	9.8224	9.9235	7.3947	0	0	0
[truncated: 1,837 more rows]

## Sheet: Table S5
Table S5 The abundances of all the DEGs between the AT and BT groups.
[truncated: 496,719+ more rows]
